# Supplementary material for: Tracing the molecular route to progression in miRNA-biogenesis-defective thyroid lesions
Source: JCI Insight. 2026 Feb 9;11(3):e198338. doi: 10.1172/jci.insight.198338 (PMC12893109; doi:10.1172/jci.insight.198338)
Supplement: Supporting data values [file jciinsight-11-198338-s231.xlsx]

## Sheet: Figure S3
miR-135b-5p						miR-135a-5p						miR-100-5p						let-7d-5p						miR-125b-5p						miR-324-5p						miR-204-5p						miR-30a-5p						miR-218-5p
Normal	D1-TFNDs	wt-TFNDs	D1-TCs	D8-TCs	wt-TCs	Normal	D1-TFNDs	wt-TFNDs	D1-TCs	D8-TCs	wt-TCs	Normal	D1-TFNDs	wt-TFNDs	D1-TCs	D8-TCs	wt-TCs	Normal	D1-TFNDs	wt-TFNDs	D1-TCs	D8-TCs	wt-TCs	Normal	D1-TFNDs	wt-TFNDs	D1-TCs	D8-TCs	wt-TCs	Normal	D1-TFNDs	wt-TFNDs	D1-TCs	D8-TCs	wt-TCs	Normal	D1-TFNDs	wt-TFNDs	D1-TCs	D8-TCs	wt-TCs	Normal	D1-TFNDs	wt-TFNDs	D1-TCs	D8-TCs	wt-TCs	Normal	D1-TFNDs
1.334	0.012	0.628	0.019	0.024	0.702	1.769	0.01019	0.329877	0.008014	0.048585	0.93088	3.361	0.0560253	1.27064	0.0377396	0.25271	0.369989	2.30626	0.441012	0.978666	0.168275	0.828681	0.558213	2.73208	0.0154455	1.00231	0.0209535	0.216634	0.814131	1.42588	0.249743	0.627862	0.137279	0.95166	0.485828	1.6042	0.26953	0.122302	0.0957347	0.331831	0.0823846	1.25411	0.178006	0.97041	0.0620683	0.771997	0.899171	2.57676	0.0523944
1.411	0.012	0.503	0.017	0.016	0.615	1.651	0.009981	0.31864	0.008182	0.054661	0.856584	2.1869	0.0541169	1.59721	0.0324019	0.156643	0.345212	1.99385	0.264051	0.99923	0.14957	0.550528	0.628023	2.21914	0.0120346	1.00231	0.0210992	0.233798	0.825496	1.62659		0.706381	0.138234	1.23844	0.368189	2.04465		0.0835347		0.258551	0.0659958	1.81085	0.0743254	0.937354		0.502316	0.715323	3.02211
1.401	0.011	0.51	0.019	0.016	0.678	1.53	0.009312	0.351111	0.009078	0.049264	0.918064	3.8341	0.0396159	1.18555	0.0243864	0.143146	0.324335	2.2432	0.225139	1.10872	0.168275		0.517234	2.31338	0.0126329	1.00231	0.0218433	0.252321	0.854607	1.58211	0.258551	0.706381	0.0644885	1.11614	0.422938	3.01436	0.428842	0.0801318	0.101193	0.311762	0.0847008	1.96791	0.127627	0.827406	0.0629347	1.02574	0.756109	2.13695	0.0527588
1.112	0.043	0.467	0.04	0.187	1.054	1.803	0.046071	1.06191	0.059402	0.274841	2.75745	2.80673	0.39199	1.46634	0.398381	2.27977	3.55263	1.38085	0.674655	0.904728	0.996924	1.3462	1.75186	5.42642	0.0513556	2.12874	0.243164	1.43727	3.44221	0.923501	0.382939	0.545324	1.37731	1.24705	1.10332	1.52117	0.223011	1.57482	0.55166	0.659077	0.49375	1.41748	0.319377	3.57184		0.874583	0.895025	2.07372	0.050844
1.143	0.027	0.481	0.031	0.175	0.991	1.753	0.049721	0.95705	0.058992	0.290511	2.51984	2.11241	0.277179	1.47654	0.366586	1.65736	3.29183	1.23589	0.197815	0.956314	0.886109	0.992328	1.71581	1.60214	0.0459646	2.11404	0.25349	1.56193	2.97592	1.54241	0.367339	0.809546	0.859668	1.45248	0.824649	1.61909	0.235726	2.02116	0.583115	0.623525	0.366492	1.73307	0.308498	1.41095	0.374577	0.899171	0.650671	2.07372	0.136998
1.2	0.028	0.556	0.037	0.159	0.868	1.602	0.075887	1.01162	0.058992	0.263645	2.64512	2.69239	0.288949	0.947516	0.351652	1.93039	3.43162	1.40012	0.207649	0.983199	0.943148	1.28244	1.66889	1.89212	0.0469304	2.12874	0.297302	1.45734	3.92674	0.885881	0.18367	0.657556	0.504124	1.36464	1.01526	2.72298	0.338021	1.47958	0.429834	1.37413	0.384712	1.7818	0.66588	1.43065	0.209255	0.937354	0.76313	1.57159	0.0445702
0.536			0.031		0.775	0.375			0.023574		2.71321	0.106006			0.211035		2.83934	0.351652			0.436955		2.23285	0.256435			0.133046		3.34808	0.598125			0.462819		1.4095	0.214421			0.37075		1.65311	0.203063			0.313528		0.856584	0.242977
0.677			0.024		0.684	0.348			0.024069		2.42839	0.135111			0.176233		3.15044	0.316927			0.396545		2.26402	0.130007			0.137738		3.51453	0.564555			0.466038		1.38049	0.216913			0.30747		1.43912				0.17515		0.810378	0.215968
0.686			0.026		0.723	0.338			0.024069		2.56685	0.155202			0.157733		3.44751	0.364053			0.433936		2.34386	0.130007			0.135842		3.56359	0.639575			0.443965		1.61909	0.324252			0.343533		1.43912	0.251739			0.170361		0.82169	0.169445
					0.961						2.18354						1.97095						1.31849						3.05958						1.3212						1.50718						0.754364
					0.831						2.22942						1.38404						1.40336						2.03261						0.769425						1.35835						0.718636
					0.792						1.9816						2.11241						1.46296						2.13366						0.883837						1.40625						0.728668
[truncated: 40 more columns]

## Sheet: Figure S8 and S9
	Sample	SampleMean	CpGType	Groups
54bb7039-a2b5-4013-873d-cbb47ad1ea5f_noid	54bb7039-a2b5-4013-873d-cbb47ad1ea5f_noid	0.466002	All CpGs	Group3
b063a642-32f8-4443-9b7e-9535d18c080f_noid	b063a642-32f8-4443-9b7e-9535d18c080f_noid	0.480645	All CpGs	Group3		Group1	Normal thyroid
e8904022-a8e2-477e-952e-ca9cb70d3d67_noid	e8904022-a8e2-477e-952e-ca9cb70d3d67_noid	0.467951	All CpGs	Group5		Group2	Follicular-patterned \n thyroid lesions (non-DICER1/non-DGCR8)
b2dab0c3-6c88-4075-b28b-8fd5c0a00438_noid	b2dab0c3-6c88-4075-b28b-8fd5c0a00438_noid	0.48768	All CpGs	Group5		Group3	Papillary thyroid cancers \n (non-DICER1/non-DGCR8)
GSM2059838_7878191125_R01C01	GSM2059838_7878191125_R01C01	0.491876	All CpGs	Group3		Group4	DICER1- and DGCR8-mutated \n benign thyroid lesions (D1/D8-B)
GSM2059839_7878191116_R03C02	GSM2059839_7878191116_R03C02	0.517445	All CpGs	Group3		Group5	DICER1-mutated malignant \n thyroid lesions (D1-M)
GSM2059840_7878191116_R04C02	GSM2059840_7878191116_R04C02	0.498363	All CpGs	Group2
GSM2059841_7878191116_R01C02	GSM2059841_7878191116_R01C02	0.505558	All CpGs	Group2
GSM2059842_7878191125_R03C02	GSM2059842_7878191125_R03C02	0.495788	All CpGs	Group2
GSM2059843_7878191116_R04C01	GSM2059843_7878191116_R04C01	0.464652	All CpGs	Group2
GSM2059844_7878191116_R02C02	GSM2059844_7878191116_R02C02	0.519011	All CpGs	Group2
GSM2059845_7878191125_R03C01	GSM2059845_7878191125_R03C01	0.511312	All CpGs	Group2
GSM2059846_7878191125_R01C02	GSM2059846_7878191125_R01C02	0.495611	All CpGs	Group2
GSM2059847_7878191116_R02C01	GSM2059847_7878191116_R02C01	0.509218	All CpGs	Group2
GSM2059848_7878191125_R02C02	GSM2059848_7878191125_R02C02	0.5089	All CpGs	Group2
GSM2059849_7878191125_R05C02	GSM2059849_7878191125_R05C02	0.500636	All CpGs	Group2
GSM2059850_7878191125_R05C01	GSM2059850_7878191125_R05C01	0.488254	All CpGs	Group3
GSM2059851_7878191125_R06C02	GSM2059851_7878191125_R06C02	0.502686	All CpGs	Group2
GSM2565767_9373551130_R04C02	GSM2565767_9373551130_R04C02	0.479213	All CpGs	Group1
GSM2565768_9373551130_R06C02	GSM2565768_9373551130_R06C02	0.475146	All CpGs	Group1
GSM2565769_9373551130_R03C02	GSM2565769_9373551130_R03C02	0.476442	All CpGs	Group1
GSM2565770_9373551130_R02C02	GSM2565770_9373551130_R02C02	0.477043	All CpGs	Group1
GSM2565771_9373551130_R01C02	GSM2565771_9373551130_R01C02	0.474308	All CpGs	Group1
GSM2565772_9373551130_R05C02	GSM2565772_9373551130_R05C02	0.48263	All CpGs	Group1
GSM2565773_9373551157_R04C02	GSM2565773_9373551157_R04C02	0.469587	All CpGs	Group1
GSM2565774_9373551157_R06C02	GSM2565774_9373551157_R06C02	0.474609	All CpGs	Group1
GSM2565775_9373551157_R01C02	GSM2565775_9373551157_R01C02	0.48206	All CpGs	Group1
GSM2565776_9373551157_R03C02	GSM2565776_9373551157_R03C02	0.48317	All CpGs	Group1
GSM2565777_9373551157_R05C02	GSM2565777_9373551157_R05C02	0.4774	All CpGs	Group1
GSM2565778_9373551157_R02C02	GSM2565778_9373551157_R02C02	0.472682	All CpGs	Group1
GSM2565779_9373551161_R05C02	GSM2565779_9373551161_R05C02	0.482916	All CpGs	Group1
GSM2565780_9373551161_R06C02	GSM2565780_9373551161_R06C02	0.479291	All CpGs	Group1
GSM2565781_9373551161_R01C02	GSM2565781_9373551161_R01C02	0.474045	All CpGs	Group1
GSM2565782_9373551161_R03C02	GSM2565782_9373551161_R03C02	0.47153	All CpGs	Group1
GSM2565783_9373551161_R02C02	GSM2565783_9373551161_R02C02	0.481209	All CpGs	Group1
GSM2565784_9373551161_R04C02	GSM2565784_9373551161_R04C02	0.484156	All CpGs	Group1
GSM2565785_9374342084_R05C02	GSM2565785_9374342084_R05C02	0.474779	All CpGs	Group1
GSM2565786_9374342084_R06C02	GSM2565786_9374342084_R06C02	0.47499	All CpGs	Group1
GSM2565787_9374342084_R02C02	GSM2565787_9374342084_R02C02	0.477139	All CpGs	Group1
GSM2565788_9374342084_R03C02	GSM2565788_9374342084_R03C02	0.482122	All CpGs	Group1
GSM2565789_9374342084_R04C02	GSM2565789_9374342084_R04C02	0.475327	All CpGs	Group1
GSM2565790_9374342084_R01C02	GSM2565790_9374342084_R01C02	0.476718	All CpGs	Group1
GSM2565791_9374342105_R01C02	GSM2565791_9374342105_R01C02	0.475211	All CpGs	Group1
GSM2565792_9374342105_R06C02	GSM2565792_9374342105_R06C02	0.475877	All CpGs	Group1
GSM2565793_9374342105_R02C02	GSM2565793_9374342105_R02C02	0.47483	All CpGs	Group1
GSM2565794_9374342105_R03C02	GSM2565794_9374342105_R03C02	0.484763	All CpGs	Group1
GSM2565795_9374342105_R04C02	GSM2565795_9374342105_R04C02	0.47006	All CpGs	Group1
GSM2565796_9374342105_R05C02	GSM2565796_9374342105_R05C02	0.481672	All CpGs	Group1
GSM2565797_9374342143_R01C02	GSM2565797_9374342143_R01C02	0.466415	All CpGs	Group1
GSM2565798_9374342143_R06C02	GSM2565798_9374342143_R06C02	0.474447	All CpGs	Group1
GSM2565799_9374342143_R05C02	GSM2565799_9374342143_R05C02	0.474821	All CpGs	Group1
GSM2565800_9374342143_R04C02	GSM2565800_9374342143_R04C02	0.472888	All CpGs	Group1
GSM2565801_9374342143_R03C02	GSM2565801_9374342143_R03C02	0.475014	All CpGs	Group1
GSM2565802_9374342143_R02C02	GSM2565802_9374342143_R02C02	0.479973	All CpGs	Group1
GSM2565803_9374342148_R03C02	GSM2565803_9374342148_R03C02	0.476908	All CpGs	Group1
GSM2565804_9374342148_R02C02	GSM2565804_9374342148_R02C02	0.48083	All CpGs	Group1
GSM2565805_9374342148_R05C02	GSM2565805_9374342148_R05C02	0.485995	All CpGs	Group1
GSM2565806_9374342148_R04C02	GSM2565806_9374342148_R04C02	0.481579	All CpGs	Group1
GSM2565807_9374342148_R06C02	GSM2565807_9374342148_R06C02	0.475771	All CpGs	Group1
GSM2565808_9374342148_R01C02	GSM2565808_9374342148_R01C02	0.478179	All CpGs	Group1
GSM2565809_9421912013_R01C01	GSM2565809_9421912013_R01C01	0.462298	All CpGs	Group1
GSM2565810_9421912013_R02C01	GSM2565810_9421912013_R02C01	0.464339	All CpGs	Group1
GSM2565811_9421912013_R02C02	GSM2565811_9421912013_R02C02	0.463452	All CpGs	Group1
GSM2565812_9421912013_R03C01	GSM2565812_9421912013_R03C01	0.473456	All CpGs	Group1
GSM2565813_9421912013_R03C02	GSM2565813_9421912013_R03C02	0.464023	All CpGs	Group1
GSM2565814_9421912013_R06C02	GSM2565814_9421912013_R06C02	0.461831	All CpGs	Group1
GSM2565815_9421912014_R02C01	GSM2565815_9421912014_R02C01	0.469987	All CpGs	Group1
GSM2565816_9421912014_R05C01	GSM2565816_9421912014_R05C01	0.45817	All CpGs	Group1
GSM2565817_9421912014_R06C02	GSM2565817_9421912014_R06C02	0.46838	All CpGs	Group1
GSM2565818_9421912015_R01C02	GSM2565818_9421912015_R01C02	0.470086	All CpGs	Group2
GSM2565820_9421912015_R02C02	GSM2565820_9421912015_R02C02	0.464121	All CpGs	Group2
GSM2565821_9421912015_R03C01	GSM2565821_9421912015_R03C01	0.479645	All CpGs	Group2
GSM2565822_9421912015_R03C02	GSM2565822_9421912015_R03C02	0.469534	All CpGs	Group2
GSM2565823_9421912015_R04C01	GSM2565823_9421912015_R04C01	0.479201	All CpGs	Group2
GSM2565825_9421912015_R05C01	GSM2565825_9421912015_R05C01	0.483355	All CpGs	Group2
GSM2565826_9421912015_R05C02	GSM2565826_9421912015_R05C02	0.472189	All CpGs	Group1
GSM2565827_9421912015_R06C01	GSM2565827_9421912015_R06C01	0.479251	All CpGs	Group2
GSM2565829_9421912033_R01C01	GSM2565829_9421912033_R01C01	0.473782	All CpGs	Group2
GSM2565830_9421912033_R02C01	GSM2565830_9421912033_R02C01	0.486532	All CpGs	Group2
GSM2565831_9421912033_R03C01	GSM2565831_9421912033_R03C01	0.47301	All CpGs	Group2
GSM2565832_9421912033_R04C01	GSM2565832_9421912033_R04C01	0.480129	All CpGs	Group2
GSM2565833_9421912045_R05C02	GSM2565833_9421912045_R05C02	0.50426	All CpGs	Group2
GSM2565834_9373551130_R04C01	GSM2565834_9373551130_R04C01	0.472178	All CpGs	Group3
GSM2565835_9373551130_R06C01	GSM2565835_9373551130_R06C01	0.479083	All CpGs	Group3
GSM2565836_9373551130_R03C01	GSM2565836_9373551130_R03C01	0.472562	All CpGs	Group3
GSM2565837_9373551130_R02C01	GSM2565837_9373551130_R02C01	0.473997	All CpGs	Group3
GSM2565838_9373551130_R01C01	GSM2565838_9373551130_R01C01	0.46461	All CpGs	Group3
GSM2565840_9373551157_R04C01	GSM2565840_9373551157_R04C01	0.467927	All CpGs	Group3
GSM2565841_9373551157_R06C01	GSM2565841_9373551157_R06C01	0.472296	All CpGs	Group3
GSM2565842_9373551157_R01C01	GSM2565842_9373551157_R01C01	0.459557	All CpGs	Group3
GSM2565843_9373551157_R03C01	GSM2565843_9373551157_R03C01	0.470867	All CpGs	Group3
GSM2565844_9373551157_R05C01	GSM2565844_9373551157_R05C01	0.475587	All CpGs	Group1
GSM2565845_9373551157_R02C01	GSM2565845_9373551157_R02C01	0.471164	All CpGs	Group3
GSM2565846_9373551161_R05C01	GSM2565846_9373551161_R05C01	0.486578	All CpGs	Group1
GSM2565847_9373551161_R06C01	GSM2565847_9373551161_R06C01	0.467358	All CpGs	Group3
GSM2565848_9373551161_R01C01	GSM2565848_9373551161_R01C01	0.471253	All CpGs	Group3
GSM2565849_9373551161_R03C01	GSM2565849_9373551161_R03C01	0.444114	All CpGs	Group3
GSM2565850_9373551161_R02C01	GSM2565850_9373551161_R02C01	0.47244	All CpGs	Group3
GSM2565851_9373551161_R04C01	GSM2565851_9373551161_R04C01	0.480557	All CpGs	Group1
GSM2565852_9374342084_R05C01	GSM2565852_9374342084_R05C01	0.480782	All CpGs	Group3
GSM2565853_9374342084_R06C01	GSM2565853_9374342084_R06C01	0.466376	All CpGs	Group3
GSM2565854_9374342084_R02C01	GSM2565854_9374342084_R02C01	0.478498	All CpGs	Group3
GSM2565855_9374342084_R03C01	GSM2565855_9374342084_R03C01	0.479516	All CpGs	Group3
GSM2565856_9374342084_R04C01	GSM2565856_9374342084_R04C01	0.478637	All CpGs	Group3
GSM2565857_9374342084_R01C01	GSM2565857_9374342084_R01C01	0.472781	All CpGs	Group3
GSM2565858_9374342105_R01C01	GSM2565858_9374342105_R01C01	0.472556	All CpGs	Group3
GSM2565859_9374342105_R06C01	GSM2565859_9374342105_R06C01	0.469856	All CpGs	Group3
GSM2565860_9374342105_R02C01	GSM2565860_9374342105_R02C01	0.472588	All CpGs	Group3
GSM2565861_9374342105_R03C01	GSM2565861_9374342105_R03C01	0.482201	All CpGs	Group3
GSM2565862_9374342105_R04C01	GSM2565862_9374342105_R04C01	0.476944	All CpGs	Group3
GSM2565863_9374342105_R05C01	GSM2565863_9374342105_R05C01	0.480545	All CpGs	Group3
GSM2565864_9374342143_R01C01	GSM2565864_9374342143_R01C01	0.468672	All CpGs	Group3
GSM2565865_9374342143_R06C01	GSM2565865_9374342143_R06C01	0.473024	All CpGs	Group3
GSM2565866_9374342143_R05C01	GSM2565866_9374342143_R05C01	0.483351	All CpGs	Group3
GSM2565867_9374342143_R04C01	GSM2565867_9374342143_R04C01	0.472372	All CpGs	Group3
GSM2565868_9374342143_R03C01	GSM2565868_9374342143_R03C01	0.468216	All CpGs	Group3
GSM2565869_9374342143_R02C01	GSM2565869_9374342143_R02C01	0.481211	All CpGs	Group3
GSM2565870_9374342148_R03C01	GSM2565870_9374342148_R03C01	0.46588	All CpGs	Group3
GSM2565871_9374342148_R02C01	GSM2565871_9374342148_R02C01	0.472472	All CpGs	Group3
GSM2565872_9374342148_R05C01	GSM2565872_9374342148_R05C01	0.480912	All CpGs	Group3
GSM2565873_9374342148_R04C01	GSM2565873_9374342148_R04C01	0.470444	All CpGs	Group3
GSM2565874_9374342148_R06C01	GSM2565874_9374342148_R06C01	0.477064	All CpGs	Group3
GSM2565875_9374342148_R01C01	GSM2565875_9374342148_R01C01	0.467943	All CpGs	Group3
GSM2565876_9421912013_R01C02	GSM2565876_9421912013_R01C02	0.464978	All CpGs	Group3
GSM2565877_9421912013_R04C01	GSM2565877_9421912013_R04C01	0.457852	All CpGs	Group3
GSM2565878_9421912013_R04C02	GSM2565878_9421912013_R04C02	0.461277	All CpGs	Group3
GSM2565879_9421912013_R05C01	GSM2565879_9421912013_R05C01	0.462245	All CpGs	Group3
GSM2565880_9421912013_R05C02	GSM2565880_9421912013_R05C02	0.458692	All CpGs	Group3
GSM2565881_9421912013_R06C01	GSM2565881_9421912013_R06C01	0.469099	All CpGs	Group3
GSM2565882_9421912014_R01C01	GSM2565882_9421912014_R01C01	0.46239	All CpGs	Group3
GSM2565883_9421912014_R01C02	GSM2565883_9421912014_R01C02	0.46884	All CpGs	Group3
GSM2565884_9421912014_R02C02	GSM2565884_9421912014_R02C02	0.467087	All CpGs	Group1
GSM2565885_9421912014_R03C01	GSM2565885_9421912014_R03C01	0.460818	All CpGs	Group3
GSM2565886_9421912014_R03C02	GSM2565886_9421912014_R03C02	0.475051	All CpGs	Group1
GSM2565887_9421912014_R06C01	GSM2565887_9421912014_R06C01	0.469154	All CpGs	Group3
GSM2565888_9421912045_R01C02	GSM2565888_9421912045_R01C02	0.458541	All CpGs	Group3
GSM2565889_9421912045_R02C02	GSM2565889_9421912045_R02C02	0.45899	All CpGs	Group3
GSM2565890_9421912045_R03C02	GSM2565890_9421912045_R03C02	0.469493	All CpGs	Group3
GSM2565891_9421912045_R04C02	GSM2565891_9421912045_R04C02	0.463338	All CpGs	Group3
GSM2565892_9421912045_R06C01	GSM2565892_9421912045_R06C01	0.470534	All CpGs	Group3
GSM2565893_9421912045_R06C02	GSM2565893_9421912045_R06C02	0.469812	All CpGs	Group3
GSM2565894_9421912015_R01C01	GSM2565894_9421912015_R01C01	0.476239	All CpGs	Group2
GSM2565895_9421912033_R01C02	GSM2565895_9421912033_R01C02	0.489729	All CpGs	Group2
GSM2565896_9421912033_R02C02	GSM2565896_9421912033_R02C02	0.467515	All CpGs	Group2
GSM2565897_9421912033_R04C02	GSM2565897_9421912033_R04C02	0.48307	All CpGs	Group2
GSM2565898_9421912033_R05C01	GSM2565898_9421912033_R05C01	0.482885	All CpGs	Group2
GSM2565899_9421912033_R05C02	GSM2565899_9421912033_R05C02	0.488499	All CpGs	Group2
GSM2565900_9421912033_R06C01	GSM2565900_9421912033_R06C01	0.478232	All CpGs	Group2
GSM2565901_9421912045_R01C01	GSM2565901_9421912045_R01C01	0.43423	All CpGs	Group3
GSM2565902_9421912045_R02C01	GSM2565902_9421912045_R02C01	0.483402	All CpGs	Group2
GSM2565903_9421912045_R05C01	GSM2565903_9421912045_R05C01	0.465995	All CpGs	Group2
GSM2565904_9421912033_R03C02	GSM2565904_9421912033_R03C02	0.482339	All CpGs	Group2
GSM2565905_9421912033_R06C02	GSM2565905_9421912033_R06C02	0.399186	All CpGs	Group3
GSM2565906_9421912045_R03C01	GSM2565906_9421912045_R03C01	0.400213	All CpGs	Group3
GSM2565907_9421912045_R04C01	GSM2565907_9421912045_R04C01	0.449556	All CpGs	Group3
GSM5931430_FTC1	GSM5931430_FTC1	0.484746	All CpGs	Group2
GSM5931431_FTC2	GSM5931431_FTC2	0.484343	All CpGs	Group2
GSM5931432_FTC3	GSM5931432_FTC3	0.484721	All CpGs	Group2
GSM5931433_FTC4	GSM5931433_FTC4	0.525209	All CpGs	Group2
GSM5931434_N1	GSM5931434_N1	0.497351	All CpGs	Group2
GSM5931435_N2	GSM5931435_N2	0.488334	All CpGs	Group1
GSM5931436_N3	GSM5931436_N3	0.484077	All CpGs	Group1
GSM5931437_N4	GSM5931437_N4	0.49383	All CpGs	Group2
GSM5931438_N5	GSM5931438_N5	0.491664	All CpGs	Group2
GSM5931439_N6	GSM5931439_N6	0.482091	All CpGs	Group1
GSM3433504_201364900154_R01C01	GSM3433504_201364900154_R01C01	0.476986	All CpGs	Group1
GSM3433505_201364900154_R02C01	GSM3433505_201364900154_R02C01	0.490043	All CpGs	Group2
GSM3433506_201364900154_R04C01	GSM3433506_201364900154_R04C01	0.491619	All CpGs	Group2
GSM3433507_201364900154_R05C01	GSM3433507_201364900154_R05C01	0.485392	All CpGs	Group3
GSM3433508_201364900154_R06C01	GSM3433508_201364900154_R06C01	0.477546	All CpGs	Group3
GSM3433509_201364900154_R07C01	GSM3433509_201364900154_R07C01	0.482893	All CpGs	Group3
GSM3433510_201364900154_R08C01	GSM3433510_201364900154_R08C01	0.482168	All CpGs	Group3
GSM3433511_201364900155_R01C01	GSM3433511_201364900155_R01C01	0.476582	All CpGs	Group3
GSM3433512_201364900155_R02C01	GSM3433512_201364900155_R02C01	0.484504	All CpGs	Group3
GSM3433513_201364900155_R03C01	GSM3433513_201364900155_R03C01	0.488662	All CpGs	Group1
GSM3433514_201364900155_R04C01	GSM3433514_201364900155_R04C01	0.489902	All CpGs	Group3
GSM3433515_201364900155_R05C01	GSM3433515_201364900155_R05C01	0.487126	All CpGs	Group1
GSM3433516_201364900155_R06C01	GSM3433516_201364900155_R06C01	0.488048	All CpGs	Group2
GSM3433517_201364900155_R07C01	GSM3433517_201364900155_R07C01	0.482541	All CpGs	Group3
GSM3433518_201364900155_R08C01	GSM3433518_201364900155_R08C01	0.477571	All CpGs	Group1
GSM3433519_201364900156_R01C01	GSM3433519_201364900156_R01C01	0.493986	All CpGs	Group2
GSM3433520_201364900156_R02C01	GSM3433520_201364900156_R02C01	0.496143	All CpGs	Group2
GSM3433521_201364900156_R03C01	GSM3433521_201364900156_R03C01	0.476402	All CpGs	Group3
GSM3433522_201364900156_R04C01	GSM3433522_201364900156_R04C01	0.481655	All CpGs	Group1
GSM3433523_201364900156_R05C01	GSM3433523_201364900156_R05C01	0.521121	All CpGs	Group2
GSM3433524_201364900156_R06C01	GSM3433524_201364900156_R06C01	0.477963	All CpGs	Group3
GSM3433525_201364900156_R07C01	GSM3433525_201364900156_R07C01	0.493001	All CpGs	Group3
GSM3433526_201364900156_R08C01	GSM3433526_201364900156_R08C01	0.482398	All CpGs	Group3
GSM3433527_201364910153_R03C01	GSM3433527_201364910153_R03C01	0.481772	All CpGs	Group1
GSM3433528_201364910153_R04C01	GSM3433528_201364910153_R04C01	0.489653	All CpGs	Group2
GSM3433529_201364910153_R05C01	GSM3433529_201364910153_R05C01	0.484673	All CpGs	Group3
GSM3433530_201364910153_R06C01	GSM3433530_201364910153_R06C01	0.477485	All CpGs	Group3
GSM3433531_201364910153_R07C01	GSM3433531_201364910153_R07C01	0.472288	All CpGs	Group3
GSM3433532_201364910153_R08C01	GSM3433532_201364910153_R08C01	0.482238	All CpGs	Group3
GSM3433533_201414140125_R01C01	GSM3433533_201414140125_R01C01	0.483074	All CpGs	Group1
GSM3433534_201414140125_R02C01	GSM3433534_201414140125_R02C01	0.482574	All CpGs	Group2
GSM3433535_201414140125_R03C01	GSM3433535_201414140125_R03C01	0.486682	All CpGs	Group1
GSM3433536_201414140125_R04C01	GSM3433536_201414140125_R04C01	0.495685	All CpGs	Group2
GSM3433537_201414140125_R05C01	GSM3433537_201414140125_R05C01	0.480347	All CpGs	Group3
206054060092_R05C01	206054060092_R05C01	0.458009	All CpGs	Group4
206054060092_R06C01	206054060092_R06C01	0.440914	All CpGs	Group4
206054060092_R07C01	206054060092_R07C01	0.458825	All CpGs	Group4
206054060092_R08C01	206054060092_R08C01	0.451074	All CpGs	Group4
205624640113_R03C01	205624640113_R03C01	0.456854	All CpGs	Group5
205624640113_R04C01	205624640113_R04C01	0.473131	All CpGs	Group4
205624640113_R05C01	205624640113_R05C01	0.484803	All CpGs	Group5
205624640113_R06C01	205624640113_R06C01	0.471809	All CpGs	Group1
205624640113_R07C01	205624640113_R07C01	0.452246	All CpGs	Group4
205624640113_R08C01	205624640113_R08C01	0.459237	All CpGs	Group4
205624640136_R01C01	205624640136_R01C01	0.468742	All CpGs	Group3
205624640136_R03C01	205624640136_R03C01	0.465333	All CpGs	Group4
205624640136_R04C01	205624640136_R04C01	0.456444	All CpGs	Group4
205624640136_R05C01	205624640136_R05C01	0.456199	All CpGs	Group4
205624640136_R06C01	205624640136_R06C01	0.464533	All CpGs	Group4
205624640136_R07C01	205624640136_R07C01	0.475558	All CpGs	Group5
205624640136_R08C01	205624640136_R08C01	0.491944	All CpGs	Group5
205624640173_R02C01	205624640173_R02C01	0.456037	All CpGs	Group5
205624640173_R03C01	205624640173_R03C01	0.439277	All CpGs	Group5
205624640173_R04C01	205624640173_R04C01	0.459013	All CpGs	Group5
207127940108_R04C01	207127940108_R04C01	0.457695	All CpGs	Group3
207127940108_R05C01	207127940108_R05C01	0.484748	All CpGs	Group5
207127940108_R06C01	207127940108_R06C01	0.464908	All CpGs	Group4
207127940108_R07C01	207127940108_R07C01	0.469305	All CpGs	Group1
203441400037_R02C01	203441400037_R02C01	0.488984	All CpGs	Group2
203440060059_R05C01	203440060059_R05C01	0.485453	All CpGs	Group2
203441400022_R05C01	203441400022_R05C01	0.504852	All CpGs	Group2
203441400013_R07C01	203441400013_R07C01	0.516654	All CpGs	Group2
203430580043_R05C01	203430580043_R05C01	0.506587	All CpGs	Group2
203441400037_R06C01	203441400037_R06C01	0.480957	All CpGs	Group3
203441400015_R02C01	203441400015_R02C01	0.501822	All CpGs	Group2
203441400022_R02C01	203441400022_R02C01	0.485647	All CpGs	Group2
203440060043_R04C01	203440060043_R04C01	0.50621	All CpGs	Group2
203440280014_R01C01	203440280014_R01C01	0.499246	All CpGs	Group2
203440280014_R02C01	203440280014_R02C01	0.483315	All CpGs	Group2
203440060045_R04C01	203440060045_R04C01	0.487256	All CpGs	Group2
203440280015_R05C01	203440280015_R05C01	0.474486	All CpGs	Group1
203440060059_R04C01	203440060059_R04C01	0.463313	All CpGs	Group3
203430580043_R02C01	203430580043_R02C01	0.482985	All CpGs	Group2
203440280014_R07C01	203440280014_R07C01	0.468286	All CpGs	Group3
203440060045_R06C01	203440060045_R06C01	0.473179	All CpGs	Group3
203440280014_R03C01	203440280014_R03C01	0.52695	All CpGs	Group2
203441400015_R08C01	203441400015_R08C01	0.473522	All CpGs	Group5
203440280015_R08C01	203440280015_R08C01	0.510912	All CpGs	Group2
203441400026_R07C01	203441400026_R07C01	0.483365	All CpGs	Group2
203441400026_R05C01	203441400026_R05C01	0.48604	All CpGs	Group2
203440280015_R03C01	203440280015_R03C01	0.516159	All CpGs	Group2
203430580043_R06C01	203430580043_R06C01	0.506341	All CpGs	Group2
203440060043_R06C01	203440060043_R06C01	0.491188	All CpGs	Group2
203441400026_R01C01	203441400026_R01C01	0.510378	All CpGs	Group2
203441400015_R04C01	203441400015_R04C01	0.510706	All CpGs	Group2
203440060043_R05C01	203440060043_R05C01	0.480568	All CpGs	Group2
203441400022_R07C01	203441400022_R07C01	0.473206	All CpGs	Group5
203440060045_R02C01	203440060045_R02C01	0.490707	All CpGs	Group2
203430580043_R03C01	203430580043_R03C01	0.483279	All CpGs	Group2
203440280014_R04C01	203440280014_R04C01	0.479048	All CpGs	Group2
203441400037_R01C01	203441400037_R01C01	0.474511	All CpGs	Group2
203440280015_R04C01	203440280015_R04C01	0.484915	All CpGs	Group2
203430580043_R01C01	203430580043_R01C01	0.468587	All CpGs	Group1
203440060045_R07C01	203440060045_R07C01	0.478991	All CpGs	Group1
203440060045_R08C01	203440060045_R08C01	0.476802	All CpGs	Group1
203441400015_R01C01	203441400015_R01C01	0.484081	All CpGs	Group2
203441400013_R02C01	203441400013_R02C01	0.469536	All CpGs	Group1
203440280079_R07C01	203440280079_R07C01	0.478572	All CpGs	Group2
203441400013_R08C01	203441400013_R08C01	0.481159	All CpGs	Group2
203440060059_R06C01	203440060059_R06C01	0.472203	All CpGs	Group1
203441400037_R08C01	203441400037_R08C01	0.482685	All CpGs	Group2
203440280014_R06C01	203440280014_R06C01	0.485824	All CpGs	Group2
203430580043_R07C01	203430580043_R07C01	0.488252	All CpGs	Group2
203441400022_R06C01	203441400022_R06C01	0.487108	All CpGs	Group2
203441400015_R07C01	203441400015_R07C01	0.490118	All CpGs	Group2
203440060043_R07C01	203440060043_R07C01	0.483242	All CpGs	Group2
203440280079_R02C01	203440280079_R02C01	0.487971	All CpGs	Group2
203440060059_R02C01	203440060059_R02C01	0.482687	All CpGs	Group2
203430580043_R08C01	203430580043_R08C01	0.483918	All CpGs	Group2
203441400026_R08C01	203441400026_R08C01	0.483259	All CpGs	Group2
203441400037_R07C01	203441400037_R07C01	0.487623	All CpGs	Group3
203440280079_R05C01	203440280079_R05C01	0.486035	All CpGs	Group2
208166650071_R01C01	208166650071_R01C01	0.464999	All CpGs	Group5
208166650071_R02C01	208166650071_R02C01	0.443716	All CpGs	Group5
208166650071_R03C01	208166650071_R03C01	0.466687	All CpGs	Group5
208166650071_R04C01	208166650071_R04C01	0.446636	All CpGs	Group5
54bb7039-a2b5-4013-873d-cbb47ad1ea5f_noid1	54bb7039-a2b5-4013-873d-cbb47ad1ea5f_noid	0.18185	CGI	Group3
b063a642-32f8-4443-9b7e-9535d18c080f_noid1	b063a642-32f8-4443-9b7e-9535d18c080f_noid	0.192179	CGI	Group3
e8904022-a8e2-477e-952e-ca9cb70d3d67_noid1	e8904022-a8e2-477e-952e-ca9cb70d3d67_noid	0.18102	CGI	Group5
b2dab0c3-6c88-4075-b28b-8fd5c0a00438_noid1	b2dab0c3-6c88-4075-b28b-8fd5c0a00438_noid	0.197289	CGI	Group5
GSM2059838_7878191125_R01C011	GSM2059838_7878191125_R01C01	0.212265	CGI	Group3
GSM2059839_7878191116_R03C021	GSM2059839_7878191116_R03C02	0.238453	CGI	Group3
GSM2059840_7878191116_R04C021	GSM2059840_7878191116_R04C02	0.224176	CGI	Group2
GSM2059841_7878191116_R01C021	GSM2059841_7878191116_R01C02	0.202037	CGI	Group2
GSM2059842_7878191125_R03C021	GSM2059842_7878191125_R03C02	0.200789	CGI	Group2
GSM2059843_7878191116_R04C011	GSM2059843_7878191116_R04C01	0.193494	CGI	Group2
GSM2059844_7878191116_R02C021	GSM2059844_7878191116_R02C02	0.224742	CGI	Group2
GSM2059845_7878191125_R03C011	GSM2059845_7878191125_R03C01	0.227782	CGI	Group2
GSM2059846_7878191125_R01C021	GSM2059846_7878191125_R01C02	0.220876	CGI	Group2
GSM2059847_7878191116_R02C011	GSM2059847_7878191116_R02C01	0.206886	CGI	Group2
GSM2059848_7878191125_R02C021	GSM2059848_7878191125_R02C02	0.200542	CGI	Group2
GSM2059849_7878191125_R05C021	GSM2059849_7878191125_R05C02	0.219853	CGI	Group2
GSM2059850_7878191125_R05C011	GSM2059850_7878191125_R05C01	0.209322	CGI	Group3
GSM2059851_7878191125_R06C021	GSM2059851_7878191125_R06C02	0.201616	CGI	Group2
GSM2565767_9373551130_R04C021	GSM2565767_9373551130_R04C02	0.187469	CGI	Group1
GSM2565768_9373551130_R06C021	GSM2565768_9373551130_R06C02	0.17609	CGI	Group1
GSM2565769_9373551130_R03C021	GSM2565769_9373551130_R03C02	0.185819	CGI	Group1
GSM2565770_9373551130_R02C021	GSM2565770_9373551130_R02C02	0.189486	CGI	Group1
GSM2565771_9373551130_R01C021	GSM2565771_9373551130_R01C02	0.189568	CGI	Group1
GSM2565772_9373551130_R05C021	GSM2565772_9373551130_R05C02	0.186567	CGI	Group1
GSM2565773_9373551157_R04C021	GSM2565773_9373551157_R04C02	0.17719	CGI	Group1
GSM2565774_9373551157_R06C021	GSM2565774_9373551157_R06C02	0.182072	CGI	Group1
GSM2565775_9373551157_R01C021	GSM2565775_9373551157_R01C02	0.191823	CGI	Group1
GSM2565776_9373551157_R03C021	GSM2565776_9373551157_R03C02	0.19335	CGI	Group1
GSM2565777_9373551157_R05C021	GSM2565777_9373551157_R05C02	0.187003	CGI	Group1
GSM2565778_9373551157_R02C021	GSM2565778_9373551157_R02C02	0.198143	CGI	Group1
GSM2565779_9373551161_R05C021	GSM2565779_9373551161_R05C02	0.190354	CGI	Group1
GSM2565780_9373551161_R06C021	GSM2565780_9373551161_R06C02	0.185162	CGI	Group1
GSM2565781_9373551161_R01C021	GSM2565781_9373551161_R01C02	0.179478	CGI	Group1
GSM2565782_9373551161_R03C021	GSM2565782_9373551161_R03C02	0.185065	CGI	Group1
GSM2565783_9373551161_R02C021	GSM2565783_9373551161_R02C02	0.190631	CGI	Group1
GSM2565784_9373551161_R04C021	GSM2565784_9373551161_R04C02	0.191716	CGI	Group1
GSM2565785_9374342084_R05C021	GSM2565785_9374342084_R05C02	0.18536	CGI	Group1
GSM2565786_9374342084_R06C021	GSM2565786_9374342084_R06C02	0.184211	CGI	Group1
GSM2565787_9374342084_R02C021	GSM2565787_9374342084_R02C02	0.188543	CGI	Group1
GSM2565788_9374342084_R03C021	GSM2565788_9374342084_R03C02	0.192398	CGI	Group1
GSM2565789_9374342084_R04C021	GSM2565789_9374342084_R04C02	0.187947	CGI	Group1
GSM2565790_9374342084_R01C021	GSM2565790_9374342084_R01C02	0.188844	CGI	Group1
GSM2565791_9374342105_R01C021	GSM2565791_9374342105_R01C02	0.185872	CGI	Group1
GSM2565792_9374342105_R06C021	GSM2565792_9374342105_R06C02	0.183484	CGI	Group1
GSM2565793_9374342105_R02C021	GSM2565793_9374342105_R02C02	0.186821	CGI	Group1
GSM2565794_9374342105_R03C021	GSM2565794_9374342105_R03C02	0.188703	CGI	Group1
GSM2565795_9374342105_R04C021	GSM2565795_9374342105_R04C02	0.183487	CGI	Group1
GSM2565796_9374342105_R05C021	GSM2565796_9374342105_R05C02	0.188444	CGI	Group1
GSM2565797_9374342143_R01C021	GSM2565797_9374342143_R01C02	0.174753	CGI	Group1
GSM2565798_9374342143_R06C021	GSM2565798_9374342143_R06C02	0.183451	CGI	Group1
GSM2565799_9374342143_R05C021	GSM2565799_9374342143_R05C02	0.180403	CGI	Group1
GSM2565800_9374342143_R04C021	GSM2565800_9374342143_R04C02	0.186579	CGI	Group1
GSM2565801_9374342143_R03C021	GSM2565801_9374342143_R03C02	0.178814	CGI	Group1
GSM2565802_9374342143_R02C021	GSM2565802_9374342143_R02C02	0.184967	CGI	Group1
GSM2565803_9374342148_R03C021	GSM2565803_9374342148_R03C02	0.177385	CGI	Group1
GSM2565804_9374342148_R02C021	GSM2565804_9374342148_R02C02	0.18066	CGI	Group1
GSM2565805_9374342148_R05C021	GSM2565805_9374342148_R05C02	0.189527	CGI	Group1
GSM2565806_9374342148_R04C021	GSM2565806_9374342148_R04C02	0.181596	CGI	Group1
GSM2565807_9374342148_R06C021	GSM2565807_9374342148_R06C02	0.182292	CGI	Group1
GSM2565808_9374342148_R01C021	GSM2565808_9374342148_R01C02	0.188053	CGI	Group1
GSM2565809_9421912013_R01C011	GSM2565809_9421912013_R01C01	0.180983	CGI	Group1
GSM2565810_9421912013_R02C011	GSM2565810_9421912013_R02C01	0.183779	CGI	Group1
GSM2565811_9421912013_R02C021	GSM2565811_9421912013_R02C02	0.180847	CGI	Group1
GSM2565812_9421912013_R03C011	GSM2565812_9421912013_R03C01	0.187127	CGI	Group1
GSM2565813_9421912013_R03C021	GSM2565813_9421912013_R03C02	0.185217	CGI	Group1
GSM2565814_9421912013_R06C021	GSM2565814_9421912013_R06C02	0.17865	CGI	Group1
GSM2565815_9421912014_R02C011	GSM2565815_9421912014_R02C01	0.186802	CGI	Group1
GSM2565816_9421912014_R05C011	GSM2565816_9421912014_R05C01	0.181491	CGI	Group1
GSM2565817_9421912014_R06C021	GSM2565817_9421912014_R06C02	0.183913	CGI	Group1
GSM2565818_9421912015_R01C021	GSM2565818_9421912015_R01C02	0.19521	CGI	Group2
GSM2565820_9421912015_R02C021	GSM2565820_9421912015_R02C02	0.184408	CGI	Group2
GSM2565821_9421912015_R03C011	GSM2565821_9421912015_R03C01	0.197397	CGI	Group2
GSM2565822_9421912015_R03C021	GSM2565822_9421912015_R03C02	0.187719	CGI	Group2
GSM2565823_9421912015_R04C011	GSM2565823_9421912015_R04C01	0.19322	CGI	Group2
GSM2565825_9421912015_R05C011	GSM2565825_9421912015_R05C01	0.19643	CGI	Group2
GSM2565826_9421912015_R05C021	GSM2565826_9421912015_R05C02	0.186787	CGI	Group1
GSM2565827_9421912015_R06C011	GSM2565827_9421912015_R06C01	0.195312	CGI	Group2
GSM2565829_9421912033_R01C011	GSM2565829_9421912033_R01C01	0.197358	CGI	Group2
GSM2565830_9421912033_R02C011	GSM2565830_9421912033_R02C01	0.200813	CGI	Group2
GSM2565831_9421912033_R03C011	GSM2565831_9421912033_R03C01	0.19466	CGI	Group2
GSM2565832_9421912033_R04C011	GSM2565832_9421912033_R04C01	0.196196	CGI	Group2
GSM2565833_9421912045_R05C021	GSM2565833_9421912045_R05C02	0.211797	CGI	Group2
GSM2565834_9373551130_R04C011	GSM2565834_9373551130_R04C01	0.186143	CGI	Group3
GSM2565835_9373551130_R06C011	GSM2565835_9373551130_R06C01	0.186114	CGI	Group3
GSM2565836_9373551130_R03C011	GSM2565836_9373551130_R03C01	0.188298	CGI	Group3
GSM2565837_9373551130_R02C011	GSM2565837_9373551130_R02C01	0.185602	CGI	Group3
GSM2565838_9373551130_R01C011	GSM2565838_9373551130_R01C01	0.183995	CGI	Group3
GSM2565840_9373551157_R04C011	GSM2565840_9373551157_R04C01	0.195079	CGI	Group3
GSM2565841_9373551157_R06C011	GSM2565841_9373551157_R06C01	0.190806	CGI	Group3
GSM2565842_9373551157_R01C011	GSM2565842_9373551157_R01C01	0.179957	CGI	Group3
GSM2565843_9373551157_R03C011	GSM2565843_9373551157_R03C01	0.190382	CGI	Group3
GSM2565844_9373551157_R05C011	GSM2565844_9373551157_R05C01	0.183877	CGI	Group1
GSM2565845_9373551157_R02C011	GSM2565845_9373551157_R02C01	0.196776	CGI	Group3
GSM2565846_9373551161_R05C011	GSM2565846_9373551161_R05C01	0.198799	CGI	Group1
GSM2565847_9373551161_R06C011	GSM2565847_9373551161_R06C01	0.188565	CGI	Group3
GSM2565848_9373551161_R01C011	GSM2565848_9373551161_R01C01	0.184712	CGI	Group3
GSM2565849_9373551161_R03C011	GSM2565849_9373551161_R03C01	0.178257	CGI	Group3
GSM2565850_9373551161_R02C011	GSM2565850_9373551161_R02C01	0.192426	CGI	Group3
GSM2565851_9373551161_R04C011	GSM2565851_9373551161_R04C01	0.19023	CGI	Group1
GSM2565852_9374342084_R05C011	GSM2565852_9374342084_R05C01	0.194697	CGI	Group3
GSM2565853_9374342084_R06C011	GSM2565853_9374342084_R06C01	0.186263	CGI	Group3
GSM2565854_9374342084_R02C011	GSM2565854_9374342084_R02C01	0.192133	CGI	Group3
GSM2565855_9374342084_R03C011	GSM2565855_9374342084_R03C01	0.196757	CGI	Group3
GSM2565856_9374342084_R04C011	GSM2565856_9374342084_R04C01	0.196478	CGI	Group3
GSM2565857_9374342084_R01C011	GSM2565857_9374342084_R01C01	0.196363	CGI	Group3
GSM2565858_9374342105_R01C011	GSM2565858_9374342105_R01C01	0.185483	CGI	Group3
GSM2565859_9374342105_R06C011	GSM2565859_9374342105_R06C01	0.186048	CGI	Group3
GSM2565860_9374342105_R02C011	GSM2565860_9374342105_R02C01	0.18936	CGI	Group3
GSM2565861_9374342105_R03C011	GSM2565861_9374342105_R03C01	0.194032	CGI	Group3
GSM2565862_9374342105_R04C011	GSM2565862_9374342105_R04C01	0.189491	CGI	Group3
GSM2565863_9374342105_R05C011	GSM2565863_9374342105_R05C01	0.190205	CGI	Group3
GSM2565864_9374342143_R01C011	GSM2565864_9374342143_R01C01	0.183702	CGI	Group3
GSM2565865_9374342143_R06C011	GSM2565865_9374342143_R06C01	0.190061	CGI	Group3
GSM2565866_9374342143_R05C011	GSM2565866_9374342143_R05C01	0.192802	CGI	Group3
GSM2565867_9374342143_R04C011	GSM2565867_9374342143_R04C01	0.186174	CGI	Group3
GSM2565868_9374342143_R03C011	GSM2565868_9374342143_R03C01	0.183123	CGI	Group3
GSM2565869_9374342143_R02C011	GSM2565869_9374342143_R02C01	0.191141	CGI	Group3
GSM2565870_9374342148_R03C011	GSM2565870_9374342148_R03C01	0.178856	CGI	Group3
GSM2565871_9374342148_R02C011	GSM2565871_9374342148_R02C01	0.1848	CGI	Group3
GSM2565872_9374342148_R05C011	GSM2565872_9374342148_R05C01	0.189907	CGI	Group3
GSM2565873_9374342148_R04C011	GSM2565873_9374342148_R04C01	0.183683	CGI	Group3
GSM2565874_9374342148_R06C011	GSM2565874_9374342148_R06C01	0.208425	CGI	Group3
GSM2565875_9374342148_R01C011	GSM2565875_9374342148_R01C01	0.184411	CGI	Group3
GSM2565876_9421912013_R01C021	GSM2565876_9421912013_R01C02	0.187955	CGI	Group3
GSM2565877_9421912013_R04C011	GSM2565877_9421912013_R04C01	0.18692	CGI	Group3
GSM2565878_9421912013_R04C021	GSM2565878_9421912013_R04C02	0.189985	CGI	Group3
GSM2565879_9421912013_R05C011	GSM2565879_9421912013_R05C01	0.186241	CGI	Group3
GSM2565880_9421912013_R05C021	GSM2565880_9421912013_R05C02	0.184182	CGI	Group3
GSM2565881_9421912013_R06C011	GSM2565881_9421912013_R06C01	0.190707	CGI	Group3
GSM2565882_9421912014_R01C011	GSM2565882_9421912014_R01C01	0.186033	CGI	Group3
GSM2565883_9421912014_R01C021	GSM2565883_9421912014_R01C02	0.191708	CGI	Group3
GSM2565884_9421912014_R02C021	GSM2565884_9421912014_R02C02	0.185253	CGI	Group1
GSM2565885_9421912014_R03C011	GSM2565885_9421912014_R03C01	0.185226	CGI	Group3
GSM2565886_9421912014_R03C021	GSM2565886_9421912014_R03C02	0.193068	CGI	Group1
GSM2565887_9421912014_R06C011	GSM2565887_9421912014_R06C01	0.191599	CGI	Group3
GSM2565888_9421912045_R01C021	GSM2565888_9421912045_R01C02	0.188921	CGI	Group3
GSM2565889_9421912045_R02C021	GSM2565889_9421912045_R02C02	0.181978	CGI	Group3
GSM2565890_9421912045_R03C021	GSM2565890_9421912045_R03C02	0.192322	CGI	Group3
GSM2565891_9421912045_R04C021	GSM2565891_9421912045_R04C02	0.184137	CGI	Group3
GSM2565892_9421912045_R06C011	GSM2565892_9421912045_R06C01	0.189578	CGI	Group3
GSM2565893_9421912045_R06C021	GSM2565893_9421912045_R06C02	0.192006	CGI	Group3
GSM2565894_9421912015_R01C011	GSM2565894_9421912015_R01C01	0.193502	CGI	Group2
GSM2565895_9421912033_R01C021	GSM2565895_9421912033_R01C02	0.206899	CGI	Group2
GSM2565896_9421912033_R02C021	GSM2565896_9421912033_R02C02	0.199006	CGI	Group2
GSM2565897_9421912033_R04C021	GSM2565897_9421912033_R04C02	0.207097	CGI	Group2
GSM2565898_9421912033_R05C011	GSM2565898_9421912033_R05C01	0.192824	CGI	Group2
GSM2565899_9421912033_R05C021	GSM2565899_9421912033_R05C02	0.200715	CGI	Group2
GSM2565900_9421912033_R06C011	GSM2565900_9421912033_R06C01	0.194245	CGI	Group2
GSM2565901_9421912045_R01C011	GSM2565901_9421912045_R01C01	0.20657	CGI	Group3
GSM2565902_9421912045_R02C011	GSM2565902_9421912045_R02C01	0.205311	CGI	Group2
GSM2565903_9421912045_R05C011	GSM2565903_9421912045_R05C01	0.185764	CGI	Group2
GSM2565904_9421912033_R03C021	GSM2565904_9421912033_R03C02	0.217146	CGI	Group2
GSM2565905_9421912033_R06C021	GSM2565905_9421912033_R06C02	0.187438	CGI	Group3
GSM2565906_9421912045_R03C011	GSM2565906_9421912045_R03C01	0.192128	CGI	Group3
GSM2565907_9421912045_R04C011	GSM2565907_9421912045_R04C01	0.198917	CGI	Group3
GSM5931430_FTC11	GSM5931430_FTC1	0.199584	CGI	Group2
GSM5931431_FTC21	GSM5931431_FTC2	0.193077	CGI	Group2
GSM5931432_FTC31	GSM5931432_FTC3	0.193561	CGI	Group2
GSM5931433_FTC41	GSM5931433_FTC4	0.227462	CGI	Group2
GSM5931434_N11	GSM5931434_N1	0.20393	CGI	Group2
GSM5931435_N21	GSM5931435_N2	0.194746	CGI	Group1
GSM5931436_N31	GSM5931436_N3	0.19679	CGI	Group1
GSM5931437_N41	GSM5931437_N4	0.226123	CGI	Group2
GSM5931438_N51	GSM5931438_N5	0.196063	CGI	Group2
GSM5931439_N61	GSM5931439_N6	0.189635	CGI	Group1
GSM3433504_201364900154_R01C011	GSM3433504_201364900154_R01C01	0.179574	CGI	Group1
GSM3433505_201364900154_R02C011	GSM3433505_201364900154_R02C01	0.190947	CGI	Group2
GSM3433506_201364900154_R04C011	GSM3433506_201364900154_R04C01	0.190484	CGI	Group2
GSM3433507_201364900154_R05C011	GSM3433507_201364900154_R05C01	0.202944	CGI	Group3
GSM3433508_201364900154_R06C011	GSM3433508_201364900154_R06C01	0.187625	CGI	Group3
GSM3433509_201364900154_R07C011	GSM3433509_201364900154_R07C01	0.193392	CGI	Group3
GSM3433510_201364900154_R08C011	GSM3433510_201364900154_R08C01	0.191879	CGI	Group3
GSM3433511_201364900155_R01C011	GSM3433511_201364900155_R01C01	0.185371	CGI	Group3
GSM3433512_201364900155_R02C011	GSM3433512_201364900155_R02C01	0.18984	CGI	Group3
GSM3433513_201364900155_R03C011	GSM3433513_201364900155_R03C01	0.198665	CGI	Group1
GSM3433514_201364900155_R04C011	GSM3433514_201364900155_R04C01	0.194162	CGI	Group3
GSM3433515_201364900155_R05C011	GSM3433515_201364900155_R05C01	0.182144	CGI	Group1
GSM3433516_201364900155_R06C011	GSM3433516_201364900155_R06C01	0.186259	CGI	Group2
GSM3433517_201364900155_R07C011	GSM3433517_201364900155_R07C01	0.199474	CGI	Group3
GSM3433518_201364900155_R08C011	GSM3433518_201364900155_R08C01	0.17853	CGI	Group1
GSM3433519_201364900156_R01C011	GSM3433519_201364900156_R01C01	0.19073	CGI	Group2
GSM3433520_201364900156_R02C011	GSM3433520_201364900156_R02C01	0.223692	CGI	Group2
GSM3433521_201364900156_R03C011	GSM3433521_201364900156_R03C01	0.184664	CGI	Group3
GSM3433522_201364900156_R04C011	GSM3433522_201364900156_R04C01	0.179751	CGI	Group1
GSM3433523_201364900156_R05C011	GSM3433523_201364900156_R05C01	0.212158	CGI	Group2
GSM3433524_201364900156_R06C011	GSM3433524_201364900156_R06C01	0.1838	CGI	Group3
GSM3433525_201364900156_R07C011	GSM3433525_201364900156_R07C01	0.190087	CGI	Group3
GSM3433526_201364900156_R08C011	GSM3433526_201364900156_R08C01	0.197673	CGI	Group3
GSM3433527_201364910153_R03C011	GSM3433527_201364910153_R03C01	0.183907	CGI	Group1
GSM3433528_201364910153_R04C011	GSM3433528_201364910153_R04C01	0.195252	CGI	Group2
GSM3433529_201364910153_R05C011	GSM3433529_201364910153_R05C01	0.195049	CGI	Group3
GSM3433530_201364910153_R06C011	GSM3433530_201364910153_R06C01	0.185575	CGI	Group3
GSM3433531_201364910153_R07C011	GSM3433531_201364910153_R07C01	0.182371	CGI	Group3
GSM3433532_201364910153_R08C011	GSM3433532_201364910153_R08C01	0.183316	CGI	Group3
GSM3433533_201414140125_R01C011	GSM3433533_201414140125_R01C01	0.195091	CGI	Group1
GSM3433534_201414140125_R02C011	GSM3433534_201414140125_R02C01	0.190031	CGI	Group2
GSM3433535_201414140125_R03C011	GSM3433535_201414140125_R03C01	0.189092	CGI	Group1
GSM3433536_201414140125_R04C011	GSM3433536_201414140125_R04C01	0.194859	CGI	Group2
GSM3433537_201414140125_R05C011	GSM3433537_201414140125_R05C01	0.206076	CGI	Group3
206054060092_R05C011	206054060092_R05C01	0.180296	CGI	Group4
206054060092_R06C011	206054060092_R06C01	0.209612	CGI	Group4
206054060092_R07C011	206054060092_R07C01	0.180429	CGI	Group4
206054060092_R08C011	206054060092_R08C01	0.189773	CGI	Group4
205624640113_R03C011	205624640113_R03C01	0.21035	CGI	Group5
205624640113_R04C011	205624640113_R04C01	0.201422	CGI	Group4
205624640113_R05C011	205624640113_R05C01	0.216361	CGI	Group5
205624640113_R06C011	205624640113_R06C01	0.195072	CGI	Group1
205624640113_R07C011	205624640113_R07C01	0.228269	CGI	Group4
205624640113_R08C011	205624640113_R08C01	0.197509	CGI	Group4
205624640136_R01C011	205624640136_R01C01	0.200409	CGI	Group3
205624640136_R03C011	205624640136_R03C01	0.202233	CGI	Group4
205624640136_R04C011	205624640136_R04C01	0.210517	CGI	Group4
205624640136_R05C011	205624640136_R05C01	0.236281	CGI	Group4
205624640136_R06C011	205624640136_R06C01	0.238647	CGI	Group4
205624640136_R07C011	205624640136_R07C01	0.204376	CGI	Group5
205624640136_R08C011	205624640136_R08C01	0.208463	CGI	Group5
205624640173_R02C011	205624640173_R02C01	0.197363	CGI	Group5
205624640173_R03C011	205624640173_R03C01	0.187914	CGI	Group5
205624640173_R04C011	205624640173_R04C01	0.186136	CGI	Group5
207127940108_R04C011	207127940108_R04C01	0.21064	CGI	Group3
207127940108_R05C011	207127940108_R05C01	0.223055	CGI	Group5
207127940108_R06C011	207127940108_R06C01	0.193087	CGI	Group4
207127940108_R07C011	207127940108_R07C01	0.190818	CGI	Group1
203441400037_R02C011	203441400037_R02C01	0.194878	CGI	Group2
203440060059_R05C011	203440060059_R05C01	0.199312	CGI	Group2
203441400022_R05C011	203441400022_R05C01	0.225159	CGI	Group2
203441400013_R07C011	203441400013_R07C01	0.237114	CGI	Group2
203430580043_R05C011	203430580043_R05C01	0.216869	CGI	Group2
203441400037_R06C011	203441400037_R06C01	0.192557	CGI	Group3
203441400015_R02C011	203441400015_R02C01	0.211396	CGI	Group2
203441400022_R02C011	203441400022_R02C01	0.192991	CGI	Group2
203440060043_R04C011	203440060043_R04C01	0.207818	CGI	Group2
203440280014_R01C011	203440280014_R01C01	0.204686	CGI	Group2
203440280014_R02C011	203440280014_R02C01	0.192923	CGI	Group2
203440060045_R04C011	203440060045_R04C01	0.195257	CGI	Group2
203440280015_R05C011	203440280015_R05C01	0.185509	CGI	Group1
203440060059_R04C011	203440060059_R04C01	0.184084	CGI	Group3
203430580043_R02C011	203430580043_R02C01	0.192972	CGI	Group2
203440280014_R07C011	203440280014_R07C01	0.185487	CGI	Group3
203440060045_R06C011	203440060045_R06C01	0.18435	CGI	Group3
203440280014_R03C011	203440280014_R03C01	0.229102	CGI	Group2
203441400015_R08C011	203441400015_R08C01	0.193802	CGI	Group5
203440280015_R08C011	203440280015_R08C01	0.211264	CGI	Group2
203441400026_R07C011	203441400026_R07C01	0.186499	CGI	Group2
203441400026_R05C011	203441400026_R05C01	0.196381	CGI	Group2
203440280015_R03C011	203440280015_R03C01	0.214496	CGI	Group2
203430580043_R06C011	203430580043_R06C01	0.209491	CGI	Group2
203440060043_R06C011	203440060043_R06C01	0.197164	CGI	Group2
203441400026_R01C011	203441400026_R01C01	0.215087	CGI	Group2
203441400015_R04C011	203441400015_R04C01	0.209406	CGI	Group2
203440060043_R05C011	203440060043_R05C01	0.192107	CGI	Group2
203441400022_R07C011	203441400022_R07C01	0.196516	CGI	Group5
203440060045_R02C011	203440060045_R02C01	0.192933	CGI	Group2
203430580043_R03C011	203430580043_R03C01	0.19061	CGI	Group2
203440280014_R04C011	203440280014_R04C01	0.192379	CGI	Group2
203441400037_R01C011	203441400037_R01C01	0.186976	CGI	Group2
203440280015_R04C011	203440280015_R04C01	0.194619	CGI	Group2
203430580043_R01C011	203430580043_R01C01	0.188329	CGI	Group1
203440060045_R07C011	203440060045_R07C01	0.1848	CGI	Group1
203440060045_R08C011	203440060045_R08C01	0.192938	CGI	Group1
203441400015_R01C011	203441400015_R01C01	0.194853	CGI	Group2
203441400013_R02C011	203441400013_R02C01	0.184243	CGI	Group1
203440280079_R07C011	203440280079_R07C01	0.191468	CGI	Group2
203441400013_R08C011	203441400013_R08C01	0.188572	CGI	Group2
203440060059_R06C011	203440060059_R06C01	0.183878	CGI	Group1
203441400037_R08C011	203441400037_R08C01	0.186271	CGI	Group2
203440280014_R06C011	203440280014_R06C01	0.196891	CGI	Group2
203430580043_R07C011	203430580043_R07C01	0.194133	CGI	Group2
203441400022_R06C011	203441400022_R06C01	0.199007	CGI	Group2
203441400015_R07C011	203441400015_R07C01	0.193653	CGI	Group2
203440060043_R07C011	203440060043_R07C01	0.198085	CGI	Group2
203440280079_R02C011	203440280079_R02C01	0.195288	CGI	Group2
203440060059_R02C011	203440060059_R02C01	0.196638	CGI	Group2
203430580043_R08C011	203430580043_R08C01	0.194074	CGI	Group2
203441400026_R08C011	203441400026_R08C01	0.192097	CGI	Group2
203441400037_R07C011	203441400037_R07C01	0.205075	CGI	Group3
203440280079_R05C011	203440280079_R05C01	0.196252	CGI	Group2
208166650071_R01C011	208166650071_R01C01	0.178487	CGI	Group5
208166650071_R02C011	208166650071_R02C01	0.167365	CGI	Group5
208166650071_R03C011	208166650071_R03C01	0.184162	CGI	Group5
208166650071_R04C011	208166650071_R04C01	0.208148	CGI	Group5
54bb7039-a2b5-4013-873d-cbb47ad1ea5f_noid2	54bb7039-a2b5-4013-873d-cbb47ad1ea5f_noid	0.432886	Shores	Group3
b063a642-32f8-4443-9b7e-9535d18c080f_noid2	b063a642-32f8-4443-9b7e-9535d18c080f_noid	0.450554	Shores	Group3
e8904022-a8e2-477e-952e-ca9cb70d3d67_noid2	e8904022-a8e2-477e-952e-ca9cb70d3d67_noid	0.430338	Shores	Group5
b2dab0c3-6c88-4075-b28b-8fd5c0a00438_noid2	b2dab0c3-6c88-4075-b28b-8fd5c0a00438_noid	0.460614	Shores	Group5
GSM2059838_7878191125_R01C012	GSM2059838_7878191125_R01C01	0.463516	Shores	Group3
GSM2059839_7878191116_R03C022	GSM2059839_7878191116_R03C02	0.474067	Shores	Group3
GSM2059840_7878191116_R04C022	GSM2059840_7878191116_R04C02	0.48243	Shores	Group2
GSM2059841_7878191116_R01C022	GSM2059841_7878191116_R01C02	0.479979	Shores	Group2
GSM2059842_7878191125_R03C022	GSM2059842_7878191125_R03C02	0.469401	Shores	Group2
GSM2059843_7878191116_R04C012	GSM2059843_7878191116_R04C01	0.440927	Shores	Group2
GSM2059844_7878191116_R02C022	GSM2059844_7878191116_R02C02	0.510749	Shores	Group2
GSM2059845_7878191125_R03C012	GSM2059845_7878191125_R03C01	0.491397	Shores	Group2
GSM2059846_7878191125_R01C022	GSM2059846_7878191125_R01C02	0.480845	Shores	Group2
GSM2059847_7878191116_R02C012	GSM2059847_7878191116_R02C01	0.481138	Shores	Group2
GSM2059848_7878191125_R02C022	GSM2059848_7878191125_R02C02	0.482597	Shores	Group2
GSM2059849_7878191125_R05C022	GSM2059849_7878191125_R05C02	0.48745	Shores	Group2
GSM2059850_7878191125_R05C012	GSM2059850_7878191125_R05C01	0.462174	Shores	Group3
GSM2059851_7878191125_R06C022	GSM2059851_7878191125_R06C02	0.475864	Shores	Group2
GSM2565767_9373551130_R04C022	GSM2565767_9373551130_R04C02	0.446551	Shores	Group1
GSM2565768_9373551130_R06C022	GSM2565768_9373551130_R06C02	0.439488	Shores	Group1
GSM2565769_9373551130_R03C022	GSM2565769_9373551130_R03C02	0.444907	Shores	Group1
GSM2565770_9373551130_R02C022	GSM2565770_9373551130_R02C02	0.445315	Shores	Group1
GSM2565771_9373551130_R01C022	GSM2565771_9373551130_R01C02	0.444352	Shores	Group1
GSM2565772_9373551130_R05C022	GSM2565772_9373551130_R05C02	0.449666	Shores	Group1
GSM2565773_9373551157_R04C022	GSM2565773_9373551157_R04C02	0.432414	Shores	Group1
GSM2565774_9373551157_R06C022	GSM2565774_9373551157_R06C02	0.441058	Shores	Group1
GSM2565775_9373551157_R01C022	GSM2565775_9373551157_R01C02	0.449169	Shores	Group1
GSM2565776_9373551157_R03C022	GSM2565776_9373551157_R03C02	0.45279	Shores	Group1
GSM2565777_9373551157_R05C022	GSM2565777_9373551157_R05C02	0.443865	Shores	Group1
GSM2565778_9373551157_R02C022	GSM2565778_9373551157_R02C02	0.441142	Shores	Group1
GSM2565779_9373551161_R05C022	GSM2565779_9373551161_R05C02	0.449848	Shores	Group1
GSM2565780_9373551161_R06C022	GSM2565780_9373551161_R06C02	0.446071	Shores	Group1
GSM2565781_9373551161_R01C022	GSM2565781_9373551161_R01C02	0.439438	Shores	Group1
GSM2565782_9373551161_R03C022	GSM2565782_9373551161_R03C02	0.437401	Shores	Group1
GSM2565783_9373551161_R02C022	GSM2565783_9373551161_R02C02	0.449372	Shores	Group1
GSM2565784_9373551161_R04C022	GSM2565784_9373551161_R04C02	0.453242	Shores	Group1
GSM2565785_9374342084_R05C022	GSM2565785_9374342084_R05C02	0.441564	Shores	Group1
GSM2565786_9374342084_R06C022	GSM2565786_9374342084_R06C02	0.439457	Shores	Group1
GSM2565787_9374342084_R02C022	GSM2565787_9374342084_R02C02	0.4443	Shores	Group1
GSM2565788_9374342084_R03C022	GSM2565788_9374342084_R03C02	0.448026	Shores	Group1
GSM2565789_9374342084_R04C022	GSM2565789_9374342084_R04C02	0.442566	Shores	Group1
GSM2565790_9374342084_R01C022	GSM2565790_9374342084_R01C02	0.441481	Shores	Group1
GSM2565791_9374342105_R01C022	GSM2565791_9374342105_R01C02	0.438671	Shores	Group1
GSM2565792_9374342105_R06C022	GSM2565792_9374342105_R06C02	0.440966	Shores	Group1
GSM2565793_9374342105_R02C022	GSM2565793_9374342105_R02C02	0.441212	Shores	Group1
GSM2565794_9374342105_R03C022	GSM2565794_9374342105_R03C02	0.453224	Shores	Group1
GSM2565795_9374342105_R04C022	GSM2565795_9374342105_R04C02	0.436074	Shores	Group1
GSM2565796_9374342105_R05C022	GSM2565796_9374342105_R05C02	0.447913	Shores	Group1
GSM2565797_9374342143_R01C022	GSM2565797_9374342143_R01C02	0.43111	Shores	Group1
GSM2565798_9374342143_R06C022	GSM2565798_9374342143_R06C02	0.439623	Shores	Group1
GSM2565799_9374342143_R05C022	GSM2565799_9374342143_R05C02	0.439971	Shores	Group1
GSM2565800_9374342143_R04C022	GSM2565800_9374342143_R04C02	0.437774	Shores	Group1
GSM2565801_9374342143_R03C022	GSM2565801_9374342143_R03C02	0.439051	Shores	Group1
GSM2565802_9374342143_R02C022	GSM2565802_9374342143_R02C02	0.446645	Shores	Group1
GSM2565803_9374342148_R03C022	GSM2565803_9374342148_R03C02	0.44064	Shores	Group1
GSM2565804_9374342148_R02C022	GSM2565804_9374342148_R02C02	0.44726	Shores	Group1
GSM2565805_9374342148_R05C022	GSM2565805_9374342148_R05C02	0.454471	Shores	Group1
GSM2565806_9374342148_R04C022	GSM2565806_9374342148_R04C02	0.446821	Shores	Group1
GSM2565807_9374342148_R06C022	GSM2565807_9374342148_R06C02	0.440332	Shores	Group1
GSM2565808_9374342148_R01C022	GSM2565808_9374342148_R01C02	0.444381	Shores	Group1
GSM2565809_9421912013_R01C012	GSM2565809_9421912013_R01C01	0.430637	Shores	Group1
GSM2565810_9421912013_R02C012	GSM2565810_9421912013_R02C01	0.435464	Shores	Group1
GSM2565811_9421912013_R02C022	GSM2565811_9421912013_R02C02	0.431114	Shores	Group1
GSM2565812_9421912013_R03C012	GSM2565812_9421912013_R03C01	0.443313	Shores	Group1
GSM2565813_9421912013_R03C022	GSM2565813_9421912013_R03C02	0.432836	Shores	Group1
GSM2565814_9421912013_R06C022	GSM2565814_9421912013_R06C02	0.428375	Shores	Group1
GSM2565815_9421912014_R02C012	GSM2565815_9421912014_R02C01	0.439362	Shores	Group1
GSM2565816_9421912014_R05C012	GSM2565816_9421912014_R05C01	0.42507	Shores	Group1
GSM2565817_9421912014_R06C022	GSM2565817_9421912014_R06C02	0.436066	Shores	Group1
GSM2565818_9421912015_R01C022	GSM2565818_9421912015_R01C02	0.443196	Shores	Group2
GSM2565820_9421912015_R02C022	GSM2565820_9421912015_R02C02	0.432015	Shores	Group2
GSM2565821_9421912015_R03C012	GSM2565821_9421912015_R03C01	0.453905	Shores	Group2
GSM2565822_9421912015_R03C022	GSM2565822_9421912015_R03C02	0.435917	Shores	Group2
GSM2565823_9421912015_R04C012	GSM2565823_9421912015_R04C01	0.452758	Shores	Group2
GSM2565825_9421912015_R05C012	GSM2565825_9421912015_R05C01	0.452322	Shores	Group2
GSM2565826_9421912015_R05C022	GSM2565826_9421912015_R05C02	0.440501	Shores	Group1
GSM2565827_9421912015_R06C012	GSM2565827_9421912015_R06C01	0.455679	Shores	Group2
GSM2565829_9421912033_R01C012	GSM2565829_9421912033_R01C01	0.450138	Shores	Group2
GSM2565830_9421912033_R02C012	GSM2565830_9421912033_R02C01	0.457002	Shores	Group2
GSM2565831_9421912033_R03C012	GSM2565831_9421912033_R03C01	0.445442	Shores	Group2
GSM2565832_9421912033_R04C012	GSM2565832_9421912033_R04C01	0.452059	Shores	Group2
GSM2565833_9421912045_R05C022	GSM2565833_9421912045_R05C02	0.480511	Shores	Group2
GSM2565834_9373551130_R04C012	GSM2565834_9373551130_R04C01	0.439262	Shores	Group3
GSM2565835_9373551130_R06C012	GSM2565835_9373551130_R06C01	0.446965	Shores	Group3
GSM2565836_9373551130_R03C012	GSM2565836_9373551130_R03C01	0.441465	Shores	Group3
GSM2565837_9373551130_R02C012	GSM2565837_9373551130_R02C01	0.442895	Shores	Group3
GSM2565838_9373551130_R01C012	GSM2565838_9373551130_R01C01	0.432767	Shores	Group3
GSM2565840_9373551157_R04C012	GSM2565840_9373551157_R04C01	0.436142	Shores	Group3
GSM2565841_9373551157_R06C012	GSM2565841_9373551157_R06C01	0.439549	Shores	Group3
GSM2565842_9373551157_R01C012	GSM2565842_9373551157_R01C01	0.426403	Shores	Group3
GSM2565843_9373551157_R03C012	GSM2565843_9373551157_R03C01	0.440373	Shores	Group3
GSM2565844_9373551157_R05C012	GSM2565844_9373551157_R05C01	0.440729	Shores	Group1
GSM2565845_9373551157_R02C012	GSM2565845_9373551157_R02C01	0.438682	Shores	Group3
GSM2565846_9373551161_R05C012	GSM2565846_9373551161_R05C01	0.453978	Shores	Group1
GSM2565847_9373551161_R06C012	GSM2565847_9373551161_R06C01	0.43617	Shores	Group3
GSM2565848_9373551161_R01C012	GSM2565848_9373551161_R01C01	0.438087	Shores	Group3
GSM2565849_9373551161_R03C012	GSM2565849_9373551161_R03C01	0.415711	Shores	Group3
GSM2565850_9373551161_R02C012	GSM2565850_9373551161_R02C01	0.441338	Shores	Group3
GSM2565851_9373551161_R04C012	GSM2565851_9373551161_R04C01	0.44828	Shores	Group1
GSM2565852_9374342084_R05C012	GSM2565852_9374342084_R05C01	0.45463	Shores	Group3
GSM2565853_9374342084_R06C012	GSM2565853_9374342084_R06C01	0.432022	Shores	Group3
GSM2565854_9374342084_R02C012	GSM2565854_9374342084_R02C01	0.449204	Shores	Group3
GSM2565855_9374342084_R03C012	GSM2565855_9374342084_R03C01	0.447078	Shores	Group3
GSM2565856_9374342084_R04C012	GSM2565856_9374342084_R04C01	0.448474	Shores	Group3
GSM2565857_9374342084_R01C012	GSM2565857_9374342084_R01C01	0.44046	Shores	Group3
GSM2565858_9374342105_R01C012	GSM2565858_9374342105_R01C01	0.438402	Shores	Group3
GSM2565859_9374342105_R06C012	GSM2565859_9374342105_R06C01	0.43618	Shores	Group3
GSM2565860_9374342105_R02C012	GSM2565860_9374342105_R02C01	0.441571	Shores	Group3
GSM2565861_9374342105_R03C012	GSM2565861_9374342105_R03C01	0.454329	Shores	Group3
GSM2565862_9374342105_R04C012	GSM2565862_9374342105_R04C01	0.445384	Shores	Group3
GSM2565863_9374342105_R05C012	GSM2565863_9374342105_R05C01	0.446222	Shores	Group3
GSM2565864_9374342143_R01C012	GSM2565864_9374342143_R01C01	0.437764	Shores	Group3
GSM2565865_9374342143_R06C012	GSM2565865_9374342143_R06C01	0.439481	Shores	Group3
GSM2565866_9374342143_R05C012	GSM2565866_9374342143_R05C01	0.45284	Shores	Group3
GSM2565867_9374342143_R04C012	GSM2565867_9374342143_R04C01	0.438448	Shores	Group3
GSM2565868_9374342143_R03C012	GSM2565868_9374342143_R03C01	0.435161	Shores	Group3
GSM2565869_9374342143_R02C012	GSM2565869_9374342143_R02C01	0.45094	Shores	Group3
GSM2565870_9374342148_R03C012	GSM2565870_9374342148_R03C01	0.43158	Shores	Group3
GSM2565871_9374342148_R02C012	GSM2565871_9374342148_R02C01	0.439764	Shores	Group3
GSM2565872_9374342148_R05C012	GSM2565872_9374342148_R05C01	0.450529	Shores	Group3
GSM2565873_9374342148_R04C012	GSM2565873_9374342148_R04C01	0.436332	Shores	Group3
GSM2565874_9374342148_R06C012	GSM2565874_9374342148_R06C01	0.443546	Shores	Group3
GSM2565875_9374342148_R01C012	GSM2565875_9374342148_R01C01	0.433741	Shores	Group3
GSM2565876_9421912013_R01C022	GSM2565876_9421912013_R01C02	0.4354	Shores	Group3
GSM2565877_9421912013_R04C012	GSM2565877_9421912013_R04C01	0.426067	Shores	Group3
GSM2565878_9421912013_R04C022	GSM2565878_9421912013_R04C02	0.431088	Shores	Group3
GSM2565879_9421912013_R05C012	GSM2565879_9421912013_R05C01	0.43431	Shores	Group3
GSM2565880_9421912013_R05C022	GSM2565880_9421912013_R05C02	0.428278	Shores	Group3
GSM2565881_9421912013_R06C012	GSM2565881_9421912013_R06C01	0.440031	Shores	Group3
GSM2565882_9421912014_R01C012	GSM2565882_9421912014_R01C01	0.429994	Shores	Group3
GSM2565883_9421912014_R01C022	GSM2565883_9421912014_R01C02	0.439367	Shores	Group3
GSM2565884_9421912014_R02C022	GSM2565884_9421912014_R02C02	0.435425	Shores	Group1
GSM2565885_9421912014_R03C012	GSM2565885_9421912014_R03C01	0.429146	Shores	Group3
GSM2565886_9421912014_R03C022	GSM2565886_9421912014_R03C02	0.4451	Shores	Group1
GSM2565887_9421912014_R06C012	GSM2565887_9421912014_R06C01	0.441047	Shores	Group3
GSM2565888_9421912045_R01C022	GSM2565888_9421912045_R01C02	0.426155	Shores	Group3
GSM2565889_9421912045_R02C022	GSM2565889_9421912045_R02C02	0.427502	Shores	Group3
GSM2565890_9421912045_R03C022	GSM2565890_9421912045_R03C02	0.440844	Shores	Group3
GSM2565891_9421912045_R04C022	GSM2565891_9421912045_R04C02	0.431126	Shores	Group3
GSM2565892_9421912045_R06C012	GSM2565892_9421912045_R06C01	0.439556	Shores	Group3
GSM2565893_9421912045_R06C022	GSM2565893_9421912045_R06C02	0.441007	Shores	Group3
GSM2565894_9421912015_R01C012	GSM2565894_9421912015_R01C01	0.447888	Shores	Group2
GSM2565895_9421912033_R01C022	GSM2565895_9421912033_R01C02	0.475663	Shores	Group2
GSM2565896_9421912033_R02C022	GSM2565896_9421912033_R02C02	0.441041	Shores	Group2
GSM2565897_9421912033_R04C022	GSM2565897_9421912033_R04C02	0.463077	Shores	Group2
GSM2565898_9421912033_R05C012	GSM2565898_9421912033_R05C01	0.450211	Shores	Group2
GSM2565899_9421912033_R05C022	GSM2565899_9421912033_R05C02	0.461329	Shores	Group2
GSM2565900_9421912033_R06C012	GSM2565900_9421912033_R06C01	0.449721	Shores	Group2
GSM2565901_9421912045_R01C012	GSM2565901_9421912045_R01C01	0.410353	Shores	Group3
GSM2565902_9421912045_R02C012	GSM2565902_9421912045_R02C01	0.463775	Shores	Group2
GSM2565903_9421912045_R05C012	GSM2565903_9421912045_R05C01	0.433716	Shores	Group2
GSM2565904_9421912033_R03C022	GSM2565904_9421912033_R03C02	0.454499	Shores	Group2
GSM2565905_9421912033_R06C022	GSM2565905_9421912033_R06C02	0.379063	Shores	Group3
GSM2565906_9421912045_R03C012	GSM2565906_9421912045_R03C01	0.380719	Shores	Group3
GSM2565907_9421912045_R04C012	GSM2565907_9421912045_R04C01	0.430663	Shores	Group3
GSM5931430_FTC12	GSM5931430_FTC1	0.460086	Shores	Group2
GSM5931431_FTC22	GSM5931431_FTC2	0.458541	Shores	Group2
GSM5931432_FTC32	GSM5931432_FTC3	0.456294	Shores	Group2
GSM5931433_FTC42	GSM5931433_FTC4	0.507319	Shores	Group2
GSM5931434_N12	GSM5931434_N1	0.474683	Shores	Group2
GSM5931435_N22	GSM5931435_N2	0.458715	Shores	Group1
GSM5931436_N32	GSM5931436_N3	0.454902	Shores	Group1
GSM5931437_N42	GSM5931437_N4	0.475068	Shores	Group2
GSM5931438_N52	GSM5931438_N5	0.462223	Shores	Group2
GSM5931439_N62	GSM5931439_N6	0.450097	Shores	Group1
GSM3433504_201364900154_R01C012	GSM3433504_201364900154_R01C01	0.443275	Shores	Group1
GSM3433505_201364900154_R02C012	GSM3433505_201364900154_R02C01	0.456558	Shores	Group2
GSM3433506_201364900154_R04C012	GSM3433506_201364900154_R04C01	0.460958	Shores	Group2
GSM3433507_201364900154_R05C012	GSM3433507_201364900154_R05C01	0.455475	Shores	Group3
GSM3433508_201364900154_R06C012	GSM3433508_201364900154_R06C01	0.443993	Shores	Group3
GSM3433509_201364900154_R07C012	GSM3433509_201364900154_R07C01	0.451899	Shores	Group3
GSM3433510_201364900154_R08C012	GSM3433510_201364900154_R08C01	0.454119	Shores	Group3
GSM3433511_201364900155_R01C012	GSM3433511_201364900155_R01C01	0.442711	Shores	Group3
GSM3433512_201364900155_R02C012	GSM3433512_201364900155_R02C01	0.453715	Shores	Group3
GSM3433513_201364900155_R03C012	GSM3433513_201364900155_R03C01	0.457092	Shores	Group1
GSM3433514_201364900155_R04C012	GSM3433514_201364900155_R04C01	0.462557	Shores	Group3
GSM3433515_201364900155_R05C012	GSM3433515_201364900155_R05C01	0.453222	Shores	Group1
GSM3433516_201364900155_R06C012	GSM3433516_201364900155_R06C01	0.45655	Shores	Group2
GSM3433517_201364900155_R07C012	GSM3433517_201364900155_R07C01	0.454675	Shores	Group3
GSM3433518_201364900155_R08C012	GSM3433518_201364900155_R08C01	0.444253	Shores	Group1
GSM3433519_201364900156_R01C012	GSM3433519_201364900156_R01C01	0.46291	Shores	Group2
GSM3433520_201364900156_R02C012	GSM3433520_201364900156_R02C01	0.470953	Shores	Group2
GSM3433521_201364900156_R03C012	GSM3433521_201364900156_R03C01	0.445422	Shores	Group3
GSM3433522_201364900156_R04C012	GSM3433522_201364900156_R04C01	0.445194	Shores	Group1
GSM3433523_201364900156_R05C012	GSM3433523_201364900156_R05C01	0.496747	Shores	Group2
GSM3433524_201364900156_R06C012	GSM3433524_201364900156_R06C01	0.446315	Shores	Group3
GSM3433525_201364900156_R07C012	GSM3433525_201364900156_R07C01	0.464273	Shores	Group3
GSM3433526_201364900156_R08C012	GSM3433526_201364900156_R08C01	0.452947	Shores	Group3
GSM3433527_201364910153_R03C012	GSM3433527_201364910153_R03C01	0.446523	Shores	Group1
GSM3433528_201364910153_R04C012	GSM3433528_201364910153_R04C01	0.458099	Shores	Group2
GSM3433529_201364910153_R05C012	GSM3433529_201364910153_R05C01	0.452523	Shores	Group3
GSM3433530_201364910153_R06C012	GSM3433530_201364910153_R06C01	0.446194	Shores	Group3
GSM3433531_201364910153_R07C012	GSM3433531_201364910153_R07C01	0.439399	Shores	Group3
GSM3433532_201364910153_R08C012	GSM3433532_201364910153_R08C01	0.450892	Shores	Group3
GSM3433533_201414140125_R01C012	GSM3433533_201414140125_R01C01	0.450513	Shores	Group1
GSM3433534_201414140125_R02C012	GSM3433534_201414140125_R02C01	0.450475	Shores	Group2
GSM3433535_201414140125_R03C012	GSM3433535_201414140125_R03C01	0.45522	Shores	Group1
GSM3433536_201414140125_R04C012	GSM3433536_201414140125_R04C01	0.465529	Shores	Group2
GSM3433537_201414140125_R05C012	GSM3433537_201414140125_R05C01	0.450534	Shores	Group3
206054060092_R05C012	206054060092_R05C01	0.426812	Shores	Group4
206054060092_R06C012	206054060092_R06C01	0.428438	Shores	Group4
206054060092_R07C012	206054060092_R07C01	0.43147	Shores	Group4
206054060092_R08C012	206054060092_R08C01	0.43159	Shores	Group4
205624640113_R03C012	205624640113_R03C01	0.436645	Shores	Group5
205624640113_R04C012	205624640113_R04C01	0.445809	Shores	Group4
205624640113_R05C012	205624640113_R05C01	0.449842	Shores	Group5
205624640113_R06C012	205624640113_R06C01	0.439758	Shores	Group1
205624640113_R07C012	205624640113_R07C01	0.431035	Shores	Group4
205624640113_R08C012	205624640113_R08C01	0.429385	Shores	Group4
205624640136_R01C012	205624640136_R01C01	0.443022	Shores	Group3
205624640136_R03C012	205624640136_R03C01	0.446997	Shores	Group4
205624640136_R04C012	205624640136_R04C01	0.437524	Shores	Group4
205624640136_R05C012	205624640136_R05C01	0.440854	Shores	Group4
205624640136_R06C012	205624640136_R06C01	0.448751	Shores	Group4
205624640136_R07C012	205624640136_R07C01	0.438328	Shores	Group5
205624640136_R08C012	205624640136_R08C01	0.465597	Shores	Group5
205624640173_R02C012	205624640173_R02C01	0.431029	Shores	Group5
205624640173_R03C012	205624640173_R03C01	0.406166	Shores	Group5
205624640173_R04C012	205624640173_R04C01	0.426313	Shores	Group5
207127940108_R04C012	207127940108_R04C01	0.438321	Shores	Group3
207127940108_R05C012	207127940108_R05C01	0.470472	Shores	Group5
207127940108_R06C012	207127940108_R06C01	0.432176	Shores	Group4
207127940108_R07C012	207127940108_R07C01	0.43678	Shores	Group1
203441400037_R02C012	203441400037_R02C01	0.463631	Shores	Group2
203440060059_R05C012	203440060059_R05C01	0.456281	Shores	Group2
203441400022_R05C012	203441400022_R05C01	0.485428	Shores	Group2
203441400013_R07C012	203441400013_R07C01	0.492792	Shores	Group2
203430580043_R05C012	203430580043_R05C01	0.481022	Shores	Group2
203441400037_R06C012	203441400037_R06C01	0.45352	Shores	Group3
203441400015_R02C012	203441400015_R02C01	0.482995	Shores	Group2
203441400022_R02C012	203441400022_R02C01	0.456709	Shores	Group2
203440060043_R04C012	203440060043_R04C01	0.476894	Shores	Group2
203440280014_R01C012	203440280014_R01C01	0.473809	Shores	Group2
203440280014_R02C012	203440280014_R02C01	0.452351	Shores	Group2
203440060045_R04C012	203440060045_R04C01	0.459834	Shores	Group2
203440280015_R05C012	203440280015_R05C01	0.442963	Shores	Group1
203440060059_R04C012	203440060059_R04C01	0.432539	Shores	Group3
203430580043_R02C012	203430580043_R02C01	0.453888	Shores	Group2
203440280014_R07C012	203440280014_R07C01	0.435709	Shores	Group3
203440060045_R06C012	203440060045_R06C01	0.443604	Shores	Group3
203440280014_R03C012	203440280014_R03C01	0.510935	Shores	Group2
203441400015_R08C012	203441400015_R08C01	0.439877	Shores	Group5
203440280015_R08C012	203440280015_R08C01	0.492232	Shores	Group2
203441400026_R07C012	203441400026_R07C01	0.453993	Shores	Group2
203441400026_R05C012	203441400026_R05C01	0.457308	Shores	Group2
203440280015_R03C012	203440280015_R03C01	0.495059	Shores	Group2
203430580043_R06C012	203430580043_R06C01	0.481948	Shores	Group2
203440060043_R06C012	203440060043_R06C01	0.462989	Shores	Group2
203441400026_R01C012	203441400026_R01C01	0.488256	Shores	Group2
203441400015_R04C012	203441400015_R04C01	0.491107	Shores	Group2
203440060043_R05C012	203440060043_R05C01	0.451785	Shores	Group2
203441400022_R07C012	203441400022_R07C01	0.444117	Shores	Group5
203440060045_R02C012	203440060045_R02C01	0.465004	Shores	Group2
203430580043_R03C012	203430580043_R03C01	0.454433	Shores	Group2
203440280014_R04C012	203440280014_R04C01	0.449218	Shores	Group2
203441400037_R01C012	203441400037_R01C01	0.442287	Shores	Group2
203440280015_R04C012	203440280015_R04C01	0.456751	Shores	Group2
203430580043_R01C012	203430580043_R01C01	0.434262	Shores	Group1
203440060045_R07C012	203440060045_R07C01	0.445689	Shores	Group1
203440060045_R08C012	203440060045_R08C01	0.445881	Shores	Group1
203441400015_R01C012	203441400015_R01C01	0.453738	Shores	Group2
203441400013_R02C012	203441400013_R02C01	0.437659	Shores	Group1
203440280079_R07C012	203440280079_R07C01	0.446894	Shores	Group2
203441400013_R08C012	203441400013_R08C01	0.448421	Shores	Group2
203440060059_R06C012	203440060059_R06C01	0.439092	Shores	Group1
203441400037_R08C012	203441400037_R08C01	0.451649	Shores	Group2
203440280014_R06C012	203440280014_R06C01	0.457204	Shores	Group2
203430580043_R07C012	203430580043_R07C01	0.459839	Shores	Group2
203441400022_R06C012	203441400022_R06C01	0.459698	Shores	Group2
203441400015_R07C012	203441400015_R07C01	0.463694	Shores	Group2
203440060043_R07C012	203440060043_R07C01	0.455184	Shores	Group2
203440280079_R02C012	203440280079_R02C01	0.457522	Shores	Group2
203440060059_R02C012	203440060059_R02C01	0.453046	Shores	Group2
203430580043_R08C012	203430580043_R08C01	0.454193	Shores	Group2
203441400026_R08C012	203441400026_R08C01	0.455696	Shores	Group2
203441400037_R07C012	203441400037_R07C01	0.456406	Shores	Group3
203440280079_R05C012	203440280079_R05C01	0.458091	Shores	Group2
208166650071_R01C012	208166650071_R01C01	0.428861	Shores	Group5
208166650071_R02C012	208166650071_R02C01	0.400068	Shores	Group5
208166650071_R03C012	208166650071_R03C01	0.433059	Shores	Group5
208166650071_R04C012	208166650071_R04C01	0.419068	Shores	Group5
54bb7039-a2b5-4013-873d-cbb47ad1ea5f_noid3	54bb7039-a2b5-4013-873d-cbb47ad1ea5f_noid	0.703555	Shelves & OpenSea	Group3
b063a642-32f8-4443-9b7e-9535d18c080f_noid3	b063a642-32f8-4443-9b7e-9535d18c080f_noid	0.719832	Shelves & OpenSea	Group3
e8904022-a8e2-477e-952e-ca9cb70d3d67_noid3	e8904022-a8e2-477e-952e-ca9cb70d3d67_noid	0.710164	Shelves & OpenSea	Group5
b2dab0c3-6c88-4075-b28b-8fd5c0a00438_noid3	b2dab0c3-6c88-4075-b28b-8fd5c0a00438_noid	0.726656	Shelves & OpenSea	Group5
GSM2059838_7878191125_R01C013	GSM2059838_7878191125_R01C01	0.723267	Shelves & OpenSea	Group3
GSM2059839_7878191116_R03C023	GSM2059839_7878191116_R03C02	0.756766	Shelves & OpenSea	Group3
GSM2059840_7878191116_R04C023	GSM2059840_7878191116_R04C02	0.718621	Shelves & OpenSea	Group2
GSM2059841_7878191116_R01C023	GSM2059841_7878191116_R01C02	0.753824	Shelves & OpenSea	Group2
GSM2059842_7878191125_R03C023	GSM2059842_7878191125_R03C02	0.737936	Shelves & OpenSea	Group2
GSM2059843_7878191116_R04C013	GSM2059843_7878191116_R04C01	0.686935	Shelves & OpenSea	Group2
GSM2059844_7878191116_R02C023	GSM2059844_7878191116_R02C02	0.750454	Shelves & OpenSea	Group2
GSM2059845_7878191125_R03C013	GSM2059845_7878191125_R03C01	0.741	Shelves & OpenSea	Group2
GSM2059846_7878191125_R01C023	GSM2059846_7878191125_R01C02	0.715637	Shelves & OpenSea	Group2
GSM2059847_7878191116_R02C013	GSM2059847_7878191116_R02C01	0.757966	Shelves & OpenSea	Group2
GSM2059848_7878191125_R02C023	GSM2059848_7878191125_R02C02	0.761298	Shelves & OpenSea	Group2
GSM2059849_7878191125_R05C023	GSM2059849_7878191125_R05C02	0.72444	Shelves & OpenSea	Group2
GSM2059850_7878191125_R05C013	GSM2059850_7878191125_R05C01	0.717846	Shelves & OpenSea	Group3
GSM2059851_7878191125_R06C023	GSM2059851_7878191125_R06C02	0.749757	Shelves & OpenSea	Group2
GSM2565767_9373551130_R04C023	GSM2565767_9373551130_R04C02	0.722364	Shelves & OpenSea	Group1
GSM2565768_9373551130_R06C023	GSM2565768_9373551130_R06C02	0.72561	Shelves & OpenSea	Group1
GSM2565769_9373551130_R03C023	GSM2565769_9373551130_R03C02	0.7181	Shelves & OpenSea	Group1
GSM2565770_9373551130_R02C023	GSM2565770_9373551130_R02C02	0.716445	Shelves & OpenSea	Group1
GSM2565771_9373551130_R01C023	GSM2565771_9373551130_R01C02	0.710547	Shelves & OpenSea	Group1
GSM2565772_9373551130_R05C023	GSM2565772_9373551130_R05C02	0.72928	Shelves & OpenSea	Group1
GSM2565773_9373551157_R04C023	GSM2565773_9373551157_R04C02	0.715767	Shelves & OpenSea	Group1
GSM2565774_9373551157_R06C023	GSM2565774_9373551157_R06C02	0.718869	Shelves & OpenSea	Group1
GSM2565775_9373551157_R01C023	GSM2565775_9373551157_R01C02	0.724179	Shelves & OpenSea	Group1
GSM2565776_9373551157_R03C023	GSM2565776_9373551157_R03C02	0.723562	Shelves & OpenSea	Group1
GSM2565777_9373551157_R05C023	GSM2565777_9373551157_R05C02	0.720002	Shelves & OpenSea	Group1
GSM2565778_9373551157_R02C023	GSM2565778_9373551157_R02C02	0.701943	Shelves & OpenSea	Group1
GSM2565779_9373551161_R05C023	GSM2565779_9373551161_R05C02	0.726925	Shelves & OpenSea	Group1
GSM2565780_9373551161_R06C023	GSM2565780_9373551161_R06C02	0.724593	Shelves & OpenSea	Group1
GSM2565781_9373551161_R01C023	GSM2565781_9373551161_R01C02	0.720462	Shelves & OpenSea	Group1
GSM2565782_9373551161_R03C023	GSM2565782_9373551161_R03C02	0.711432	Shelves & OpenSea	Group1
GSM2565783_9373551161_R02C023	GSM2565783_9373551161_R02C02	0.722999	Shelves & OpenSea	Group1
GSM2565784_9373551161_R04C023	GSM2565784_9373551161_R04C02	0.726866	Shelves & OpenSea	Group1
GSM2565785_9374342084_R05C023	GSM2565785_9374342084_R05C02	0.716447	Shelves & OpenSea	Group1
GSM2565786_9374342084_R06C023	GSM2565786_9374342084_R06C02	0.719003	Shelves & OpenSea	Group1
GSM2565787_9374342084_R02C023	GSM2565787_9374342084_R02C02	0.717963	Shelves & OpenSea	Group1
GSM2565788_9374342084_R03C023	GSM2565788_9374342084_R03C02	0.724519	Shelves & OpenSea	Group1
GSM2565789_9374342084_R04C023	GSM2565789_9374342084_R04C02	0.715169	Shelves & OpenSea	Group1
GSM2565790_9374342084_R01C023	GSM2565790_9374342084_R01C02	0.718328	Shelves & OpenSea	Group1
GSM2565791_9374342105_R01C023	GSM2565791_9374342105_R01C02	0.71868	Shelves & OpenSea	Group1
GSM2565792_9374342105_R06C023	GSM2565792_9374342105_R06C02	0.720787	Shelves & OpenSea	Group1
GSM2565793_9374342105_R02C023	GSM2565793_9374342105_R02C02	0.715636	Shelves & OpenSea	Group1
GSM2565794_9374342105_R03C023	GSM2565794_9374342105_R03C02	0.730613	Shelves & OpenSea	Group1
GSM2565795_9374342105_R04C023	GSM2565795_9374342105_R04C02	0.709968	Shelves & OpenSea	Group1
GSM2565796_9374342105_R05C023	GSM2565796_9374342105_R05C02	0.726581	Shelves & OpenSea	Group1
GSM2565797_9374342143_R01C023	GSM2565797_9374342143_R01C02	0.710983	Shelves & OpenSea	Group1
GSM2565798_9374342143_R06C023	GSM2565798_9374342143_R06C02	0.718232	Shelves & OpenSea	Group1
GSM2565799_9374342143_R05C023	GSM2565799_9374342143_R05C02	0.721258	Shelves & OpenSea	Group1
GSM2565800_9374342143_R04C023	GSM2565800_9374342143_R04C02	0.713221	Shelves & OpenSea	Group1
GSM2565801_9374342143_R03C023	GSM2565801_9374342143_R03C02	0.723448	Shelves & OpenSea	Group1
GSM2565802_9374342143_R02C023	GSM2565802_9374342143_R02C02	0.726011	Shelves & OpenSea	Group1
GSM2565803_9374342148_R03C023	GSM2565803_9374342148_R03C02	0.728072	Shelves & OpenSea	Group1
GSM2565804_9374342148_R02C023	GSM2565804_9374342148_R02C02	0.730983	Shelves & OpenSea	Group1
GSM2565805_9374342148_R05C023	GSM2565805_9374342148_R05C02	0.732151	Shelves & OpenSea	Group1
GSM2565806_9374342148_R04C023	GSM2565806_9374342148_R04C02	0.732253	Shelves & OpenSea	Group1
GSM2565807_9374342148_R06C023	GSM2565807_9374342148_R06C02	0.721815	Shelves & OpenSea	Group1
GSM2565808_9374342148_R01C023	GSM2565808_9374342148_R01C02	0.720718	Shelves & OpenSea	Group1
GSM2565809_9421912013_R01C013	GSM2565809_9421912013_R01C01	0.69685	Shelves & OpenSea	Group1
GSM2565810_9421912013_R02C013	GSM2565810_9421912013_R02C01	0.696751	Shelves & OpenSea	Group1
GSM2565811_9421912013_R02C023	GSM2565811_9421912013_R02C02	0.699378	Shelves & OpenSea	Group1
GSM2565812_9421912013_R03C013	GSM2565812_9421912013_R03C01	0.711023	Shelves & OpenSea	Group1
GSM2565813_9421912013_R03C023	GSM2565813_9421912013_R03C02	0.696377	Shelves & OpenSea	Group1
GSM2565814_9421912013_R06C023	GSM2565814_9421912013_R06C02	0.698827	Shelves & OpenSea	Group1
GSM2565815_9421912014_R02C013	GSM2565815_9421912014_R02C01	0.705402	Shelves & OpenSea	Group1
GSM2565816_9421912014_R05C013	GSM2565816_9421912014_R05C01	0.689953	Shelves & OpenSea	Group1
GSM2565817_9421912014_R06C023	GSM2565817_9421912014_R06C02	0.705727	Shelves & OpenSea	Group1
GSM2565818_9421912015_R01C023	GSM2565818_9421912015_R01C02	0.697006	Shelves & OpenSea	Group2
GSM2565820_9421912015_R02C023	GSM2565820_9421912015_R02C02	0.697688	Shelves & OpenSea	Group2
GSM2565821_9421912015_R03C013	GSM2565821_9421912015_R03C01	0.711604	Shelves & OpenSea	Group2
GSM2565822_9421912015_R03C023	GSM2565822_9421912015_R03C02	0.705568	Shelves & OpenSea	Group2
GSM2565823_9421912015_R04C013	GSM2565823_9421912015_R04C01	0.714429	Shelves & OpenSea	Group2
GSM2565825_9421912015_R05C013	GSM2565825_9421912015_R05C01	0.72188	Shelves & OpenSea	Group2
GSM2565826_9421912015_R05C023	GSM2565826_9421912015_R05C02	0.709907	Shelves & OpenSea	Group1
GSM2565827_9421912015_R06C013	GSM2565827_9421912015_R06C01	0.7113	Shelves & OpenSea	Group2
GSM2565829_9421912033_R01C013	GSM2565829_9421912033_R01C01	0.700078	Shelves & OpenSea	Group2
GSM2565830_9421912033_R02C013	GSM2565830_9421912033_R02C01	0.723285	Shelves & OpenSea	Group2
GSM2565831_9421912033_R03C013	GSM2565831_9421912033_R03C01	0.702987	Shelves & OpenSea	Group2
GSM2565832_9421912033_R04C013	GSM2565832_9421912033_R04C01	0.714689	Shelves & OpenSea	Group2
GSM2565833_9421912045_R05C023	GSM2565833_9421912045_R05C02	0.742979	Shelves & OpenSea	Group2
GSM2565834_9373551130_R04C013	GSM2565834_9373551130_R04C01	0.71107	Shelves & OpenSea	Group3
GSM2565835_9373551130_R06C013	GSM2565835_9373551130_R06C01	0.722873	Shelves & OpenSea	Group3
GSM2565836_9373551130_R03C013	GSM2565836_9373551130_R03C01	0.709071	Shelves & OpenSea	Group3
GSM2565837_9373551130_R02C013	GSM2565837_9373551130_R02C01	0.713693	Shelves & OpenSea	Group3
GSM2565838_9373551130_R01C013	GSM2565838_9373551130_R01C01	0.698725	Shelves & OpenSea	Group3
GSM2565840_9373551157_R04C013	GSM2565840_9373551157_R04C01	0.696022	Shelves & OpenSea	Group3
GSM2565841_9373551157_R06C013	GSM2565841_9373551157_R06C01	0.707591	Shelves & OpenSea	Group3
GSM2565842_9373551157_R01C013	GSM2565842_9373551157_R01C01	0.693624	Shelves & OpenSea	Group3
GSM2565843_9373551157_R03C013	GSM2565843_9373551157_R03C01	0.704126	Shelves & OpenSea	Group3
GSM2565844_9373551157_R05C013	GSM2565844_9373551157_R05C01	0.719942	Shelves & OpenSea	Group1
GSM2565845_9373551157_R02C013	GSM2565845_9373551157_R02C01	0.700838	Shelves & OpenSea	Group3
GSM2565846_9373551161_R05C013	GSM2565846_9373551161_R05C01	0.726637	Shelves & OpenSea	Group1
GSM2565847_9373551161_R06C013	GSM2565847_9373551161_R06C01	0.699703	Shelves & OpenSea	Group3
GSM2565848_9373551161_R01C013	GSM2565848_9373551161_R01C01	0.710676	Shelves & OpenSea	Group3
GSM2565849_9373551161_R03C013	GSM2565849_9373551161_R03C01	0.664928	Shelves & OpenSea	Group3
GSM2565850_9373551161_R02C013	GSM2565850_9373551161_R02C01	0.705677	Shelves & OpenSea	Group3
GSM2565851_9373551161_R04C013	GSM2565851_9373551161_R04C01	0.722402	Shelves & OpenSea	Group1
GSM2565852_9374342084_R05C013	GSM2565852_9374342084_R05C01	0.715928	Shelves & OpenSea	Group3
GSM2565853_9374342084_R06C013	GSM2565853_9374342084_R06C01	0.70151	Shelves & OpenSea	Group3
GSM2565854_9374342084_R02C013	GSM2565854_9374342084_R02C01	0.715618	Shelves & OpenSea	Group3
GSM2565855_9374342084_R03C013	GSM2565855_9374342084_R03C01	0.715616	Shelves & OpenSea	Group3
GSM2565856_9374342084_R04C013	GSM2565856_9374342084_R04C01	0.713002	Shelves & OpenSea	Group3
GSM2565857_9374342084_R01C013	GSM2565857_9374342084_R01C01	0.703929	Shelves & OpenSea	Group3
GSM2565858_9374342105_R01C013	GSM2565858_9374342105_R01C01	0.712942	Shelves & OpenSea	Group3
GSM2565859_9374342105_R06C013	GSM2565859_9374342105_R06C01	0.707457	Shelves & OpenSea	Group3
GSM2565860_9374342105_R02C013	GSM2565860_9374342105_R02C01	0.708256	Shelves & OpenSea	Group3
GSM2565861_9374342105_R03C013	GSM2565861_9374342105_R03C01	0.719916	Shelves & OpenSea	Group3
GSM2565862_9374342105_R04C013	GSM2565862_9374342105_R04C01	0.716172	Shelves & OpenSea	Group3
GSM2565863_9374342105_R05C013	GSM2565863_9374342105_R05C01	0.723543	Shelves & OpenSea	Group3
GSM2565864_9374342143_R01C013	GSM2565864_9374342143_R01C01	0.70562	Shelves & OpenSea	Group3
GSM2565865_9374342143_R06C013	GSM2565865_9374342143_R06C01	0.709899	Shelves & OpenSea	Group3
GSM2565866_9374342143_R05C013	GSM2565866_9374342143_R05C01	0.724378	Shelves & OpenSea	Group3
GSM2565867_9374342143_R04C013	GSM2565867_9374342143_R04C01	0.711956	Shelves & OpenSea	Group3
GSM2565868_9374342143_R03C013	GSM2565868_9374342143_R03C01	0.706462	Shelves & OpenSea	Group3
GSM2565869_9374342143_R02C013	GSM2565869_9374342143_R02C01	0.721733	Shelves & OpenSea	Group3
GSM2565870_9374342148_R03C013	GSM2565870_9374342148_R03C01	0.706309	Shelves & OpenSea	Group3
GSM2565871_9374342148_R02C013	GSM2565871_9374342148_R02C01	0.712511	Shelves & OpenSea	Group3
GSM2565872_9374342148_R05C013	GSM2565872_9374342148_R05C01	0.722218	Shelves & OpenSea	Group3
GSM2565873_9374342148_R04C013	GSM2565873_9374342148_R04C01	0.710567	Shelves & OpenSea	Group3
GSM2565874_9374342148_R06C013	GSM2565874_9374342148_R06C01	0.702885	Shelves & OpenSea	Group3
GSM2565875_9374342148_R01C013	GSM2565875_9374342148_R01C01	0.705627	Shelves & OpenSea	Group3
GSM2565876_9421912013_R01C023	GSM2565876_9421912013_R01C02	0.695057	Shelves & OpenSea	Group3
GSM2565877_9421912013_R04C013	GSM2565877_9421912013_R04C01	0.684471	Shelves & OpenSea	Group3
GSM2565878_9421912013_R04C023	GSM2565878_9421912013_R04C02	0.687281	Shelves & OpenSea	Group3
GSM2565879_9421912013_R05C013	GSM2565879_9421912013_R05C01	0.69062	Shelves & OpenSea	Group3
GSM2565880_9421912013_R05C023	GSM2565880_9421912013_R05C02	0.687302	Shelves & OpenSea	Group3
GSM2565881_9421912013_R06C013	GSM2565881_9421912013_R06C01	0.699947	Shelves & OpenSea	Group3
GSM2565882_9421912014_R01C013	GSM2565882_9421912014_R01C01	0.693531	Shelves & OpenSea	Group3
GSM2565883_9421912014_R01C023	GSM2565883_9421912014_R01C02	0.698943	Shelves & OpenSea	Group3
GSM2565884_9421912014_R02C023	GSM2565884_9421912014_R02C02	0.702039	Shelves & OpenSea	Group1
GSM2565885_9421912014_R03C013	GSM2565885_9421912014_R03C01	0.690964	Shelves & OpenSea	Group3
GSM2565886_9421912014_R03C023	GSM2565886_9421912014_R03C02	0.709162	Shelves & OpenSea	Group1
GSM2565887_9421912014_R06C013	GSM2565887_9421912014_R06C01	0.698819	Shelves & OpenSea	Group3
GSM2565888_9421912045_R01C023	GSM2565888_9421912045_R01C02	0.684486	Shelves & OpenSea	Group3
GSM2565889_9421912045_R02C023	GSM2565889_9421912045_R02C02	0.690129	Shelves & OpenSea	Group3
GSM2565890_9421912045_R03C023	GSM2565890_9421912045_R03C02	0.699167	Shelves & OpenSea	Group3
GSM2565891_9421912045_R04C023	GSM2565891_9421912045_R04C02	0.69657	Shelves & OpenSea	Group3
GSM2565892_9421912045_R06C013	GSM2565892_9421912045_R06C01	0.704428	Shelves & OpenSea	Group3
GSM2565893_9421912045_R06C023	GSM2565893_9421912045_R06C02	0.70006	Shelves & OpenSea	Group3
GSM2565894_9421912015_R01C013	GSM2565894_9421912015_R01C01	0.710036	Shelves & OpenSea	Group2
GSM2565895_9421912033_R01C023	GSM2565895_9421912033_R01C02	0.715604	Shelves & OpenSea	Group2
GSM2565896_9421912033_R02C023	GSM2565896_9421912033_R02C02	0.689294	Shelves & OpenSea	Group2
GSM2565897_9421912033_R04C023	GSM2565897_9421912033_R04C02	0.706976	Shelves & OpenSea	Group2
GSM2565898_9421912033_R05C013	GSM2565898_9421912033_R05C01	0.724745	Shelves & OpenSea	Group2
GSM2565899_9421912033_R05C023	GSM2565899_9421912033_R05C02	0.725524	Shelves & OpenSea	Group2
GSM2565900_9421912033_R06C013	GSM2565900_9421912033_R06C01	0.713082	Shelves & OpenSea	Group2
GSM2565901_9421912045_R01C013	GSM2565901_9421912045_R01C01	0.62307	Shelves & OpenSea	Group3
GSM2565902_9421912045_R02C013	GSM2565902_9421912045_R02C01	0.708735	Shelves & OpenSea	Group2
GSM2565903_9421912045_R05C013	GSM2565903_9421912045_R05C01	0.700057	Shelves & OpenSea	Group2
GSM2565904_9421912033_R03C023	GSM2565904_9421912033_R03C02	0.702327	Shelves & OpenSea	Group2
GSM2565905_9421912033_R06C023	GSM2565905_9421912033_R06C02	0.57366	Shelves & OpenSea	Group3
GSM2565906_9421912045_R03C013	GSM2565906_9421912045_R03C01	0.571513	Shelves & OpenSea	Group3
GSM2565907_9421912045_R04C013	GSM2565907_9421912045_R04C01	0.653318	Shelves & OpenSea	Group3
GSM5931430_FTC13	GSM5931430_FTC1	0.718346	Shelves & OpenSea	Group2
GSM5931431_FTC23	GSM5931431_FTC2	0.723286	Shelves & OpenSea	Group2
GSM5931432_FTC33	GSM5931432_FTC3	0.725052	Shelves & OpenSea	Group2
GSM5931433_FTC43	GSM5931433_FTC4	0.76472	Shelves & OpenSea	Group2
GSM5931434_N13	GSM5931434_N1	0.736202	Shelves & OpenSea	Group2
GSM5931435_N23	GSM5931435_N2	0.731204	Shelves & OpenSea	Group1
GSM5931436_N33	GSM5931436_N3	0.721843	Shelves & OpenSea	Group1
GSM5931437_N43	GSM5931437_N4	0.710676	Shelves & OpenSea	Group2
GSM5931438_N53	GSM5931438_N5	0.735985	Shelves & OpenSea	Group2
GSM5931439_N63	GSM5931439_N6	0.725417	Shelves & OpenSea	Group1
GSM3433504_201364900154_R01C013	GSM3433504_201364900154_R01C01	0.725094	Shelves & OpenSea	Group1
GSM3433505_201364900154_R02C013	GSM3433505_201364900154_R02C01	0.739322	Shelves & OpenSea	Group2
GSM3433506_201364900154_R04C013	GSM3433506_201364900154_R04C01	0.740889	Shelves & OpenSea	Group2
GSM3433507_201364900154_R05C013	GSM3433507_201364900154_R05C01	0.719842	Shelves & OpenSea	Group3
GSM3433508_201364900154_R06C013	GSM3433508_201364900154_R06C01	0.71979	Shelves & OpenSea	Group3
GSM3433509_201364900154_R07C013	GSM3433509_201364900154_R07C01	0.723381	Shelves & OpenSea	Group3
GSM3433510_201364900154_R08C013	GSM3433510_201364900154_R08C01	0.721617	Shelves & OpenSea	Group3
GSM3433511_201364900155_R01C013	GSM3433511_201364900155_R01C01	0.719999	Shelves & OpenSea	Group3
GSM3433512_201364900155_R02C013	GSM3433512_201364900155_R02C01	0.728857	Shelves & OpenSea	Group3
GSM3433513_201364900155_R03C013	GSM3433513_201364900155_R03C01	0.729855	Shelves & OpenSea	Group1
GSM3433514_201364900155_R04C013	GSM3433514_201364900155_R04C01	0.733158	Shelves & OpenSea	Group3
GSM3433515_201364900155_R05C013	GSM3433515_201364900155_R05C01	0.741176	Shelves & OpenSea	Group1
GSM3433516_201364900155_R06C013	GSM3433516_201364900155_R06C01	0.738292	Shelves & OpenSea	Group2
GSM3433517_201364900155_R07C013	GSM3433517_201364900155_R07C01	0.716321	Shelves & OpenSea	Group3
GSM3433518_201364900155_R08C013	GSM3433518_201364900155_R08C01	0.726714	Shelves & OpenSea	Group1
GSM3433519_201364900156_R01C013	GSM3433519_201364900156_R01C01	0.745123	Shelves & OpenSea	Group2
GSM3433520_201364900156_R02C013	GSM3433520_201364900156_R02C01	0.720243	Shelves & OpenSea	Group2
GSM3433521_201364900156_R03C013	GSM3433521_201364900156_R03C01	0.718608	Shelves & OpenSea	Group3
GSM3433522_201364900156_R04C013	GSM3433522_201364900156_R04C01	0.734764	Shelves & OpenSea	Group1
GSM3433523_201364900156_R05C013	GSM3433523_201364900156_R05C01	0.772905	Shelves & OpenSea	Group2
GSM3433524_201364900156_R06C013	GSM3433524_201364900156_R06C01	0.722412	Shelves & OpenSea	Group3
GSM3433525_201364900156_R07C013	GSM3433525_201364900156_R07C01	0.742561	Shelves & OpenSea	Group3
GSM3433526_201364900156_R08C013	GSM3433526_201364900156_R08C01	0.718342	Shelves & OpenSea	Group3
GSM3433527_201364910153_R03C013	GSM3433527_201364910153_R03C01	0.731088	Shelves & OpenSea	Group1
GSM3433528_201364910153_R04C013	GSM3433528_201364910153_R04C01	0.734232	Shelves & OpenSea	Group2
GSM3433529_201364910153_R05C013	GSM3433529_201364910153_R05C01	0.725905	Shelves & OpenSea	Group3
GSM3433530_201364910153_R06C013	GSM3433530_201364910153_R06C01	0.719998	Shelves & OpenSea	Group3
GSM3433531_201364910153_R07C013	GSM3433531_201364910153_R07C01	0.714159	Shelves & OpenSea	Group3
GSM3433532_201364910153_R08C013	GSM3433532_201364910153_R08C01	0.730186	Shelves & OpenSea	Group3
GSM3433533_201414140125_R01C013	GSM3433533_201414140125_R01C01	0.723269	Shelves & OpenSea	Group1
GSM3433534_201414140125_R02C013	GSM3433534_201414140125_R02C01	0.726026	Shelves & OpenSea	Group2
GSM3433535_201414140125_R03C013	GSM3433535_201414140125_R03C01	0.733668	Shelves & OpenSea	Group1
GSM3433536_201414140125_R04C013	GSM3433536_201414140125_R04C01	0.744434	Shelves & OpenSea	Group2
GSM3433537_201414140125_R05C013	GSM3433537_201414140125_R05C01	0.708435	Shelves & OpenSea	Group3
206054060092_R05C013	206054060092_R05C01	0.689526	Shelves & OpenSea	Group4
206054060092_R06C013	206054060092_R06C01	0.626181	Shelves & OpenSea	Group4
206054060092_R07C013	206054060092_R07C01	0.688718	Shelves & OpenSea	Group4
206054060092_R08C013	206054060092_R08C01	0.663387	Shelves & OpenSea	Group4
205624640113_R03C013	205624640113_R03C01	0.658166	Shelves & OpenSea	Group5
205624640113_R04C013	205624640113_R04C01	0.697851	Shelves & OpenSea	Group4
205624640113_R05C013	205624640113_R05C01	0.711281	Shelves & OpenSea	Group5
205624640113_R06C013	205624640113_R06C01	0.703051	Shelves & OpenSea	Group1
205624640113_R07C013	205624640113_R07C01	0.636754	Shelves & OpenSea	Group4
205624640113_R08C013	205624640113_R08C01	0.677681	Shelves & OpenSea	Group4
205624640136_R01C013	205624640136_R01C01	0.689963	Shelves & OpenSea	Group3
205624640136_R03C013	205624640136_R03C01	0.67839	Shelves & OpenSea	Group4
205624640136_R04C013	205624640136_R04C01	0.656589	Shelves & OpenSea	Group4
205624640136_R05C013	205624640136_R05C01	0.634298	Shelves & OpenSea	Group4
205624640136_R06C013	205624640136_R06C01	0.647474	Shelves & OpenSea	Group4
205624640136_R07C013	205624640136_R07C01	0.705417	Shelves & OpenSea	Group5
205624640136_R08C013	205624640136_R08C01	0.725192	Shelves & OpenSea	Group5
205624640173_R02C013	205624640173_R02C01	0.669414	Shelves & OpenSea	Group5
205624640173_R03C013	205624640173_R03C01	0.651555	Shelves & OpenSea	Group5
205624640173_R04C013	205624640173_R04C01	0.687644	Shelves & OpenSea	Group5
207127940108_R04C013	207127940108_R04C01	0.658966	Shelves & OpenSea	Group3
207127940108_R05C013	207127940108_R05C01	0.694447	Shelves & OpenSea	Group5
207127940108_R06C013	207127940108_R06C01	0.692742	Shelves & OpenSea	Group4
207127940108_R07C013	207127940108_R07C01	0.702161	Shelves & OpenSea	Group1
203441400037_R02C013	203441400037_R02C01	0.729865	Shelves & OpenSea	Group2
203440060059_R05C013	203440060059_R05C01	0.722332	Shelves & OpenSea	Group2
203441400022_R05C013	203441400022_R05C01	0.731306	Shelves & OpenSea	Group2
203441400013_R07C013	203441400013_R07C01	0.745473	Shelves & OpenSea	Group2
203430580043_R05C013	203430580043_R05C01	0.744206	Shelves & OpenSea	Group2
203441400037_R06C013	203441400037_R06C01	0.718605	Shelves & OpenSea	Group3
203441400015_R02C013	203441400015_R02C01	0.736214	Shelves & OpenSea	Group2
203441400022_R02C013	203441400022_R02C01	0.727417	Shelves & OpenSea	Group2
203440060043_R04C013	203440060043_R04C01	0.752614	Shelves & OpenSea	Group2
203440280014_R01C013	203440280014_R01C01	0.740525	Shelves & OpenSea	Group2
203440280014_R02C013	203440280014_R02C01	0.724473	Shelves & OpenSea	Group2
203440060045_R04C013	203440060045_R04C01	0.727673	Shelves & OpenSea	Group2
203440280015_R05C013	203440280015_R05C01	0.714867	Shelves & OpenSea	Group1
203440060059_R04C013	203440060059_R04C01	0.69576	Shelves & OpenSea	Group3
203430580043_R02C013	203430580043_R02C01	0.722808	Shelves & OpenSea	Group2
203440280014_R07C013	203440280014_R07C01	0.704496	Shelves & OpenSea	Group3
203440060045_R06C013	203440060045_R06C01	0.712356	Shelves & OpenSea	Group3
203440280014_R03C013	203440280014_R03C01	0.76549	Shelves & OpenSea	Group2
203441400015_R08C013	203441400015_R08C01	0.707955	Shelves & OpenSea	Group5
203440280015_R08C013	203440280015_R08C01	0.75233	Shelves & OpenSea	Group2
203441400026_R07C013	203441400026_R07C01	0.728623	Shelves & OpenSea	Group2
203441400026_R05C013	203441400026_R05C01	0.725384	Shelves & OpenSea	Group2
203440280015_R03C013	203440280015_R03C01	0.760484	Shelves & OpenSea	Group2
203430580043_R06C013	203430580043_R06C01	0.7488	Shelves & OpenSea	Group2
203440060043_R06C013	203440060043_R06C01	0.733598	Shelves & OpenSea	Group2
203441400026_R01C013	203441400026_R01C01	0.750365	Shelves & OpenSea	Group2
203441400015_R04C013	203441400015_R04C01	0.753913	Shelves & OpenSea	Group2
203440060043_R05C013	203440060043_R05C01	0.719019	Shelves & OpenSea	Group2
203441400022_R07C013	203441400022_R07C01	0.702753	Shelves & OpenSea	Group5
203440060045_R02C013	203440060045_R02C01	0.734612	Shelves & OpenSea	Group2
203430580043_R03C013	203430580043_R03C01	0.725008	Shelves & OpenSea	Group2
203440280014_R04C013	203440280014_R04C01	0.716703	Shelves & OpenSea	Group2
203441400037_R01C013	203441400037_R01C01	0.714172	Shelves & OpenSea	Group2
203440280015_R04C013	203440280015_R04C01	0.724432	Shelves & OpenSea	Group2
203430580043_R01C013	203430580043_R01C01	0.703817	Shelves & OpenSea	Group1
203440060045_R07C013	203440060045_R07C01	0.724386	Shelves & OpenSea	Group1
203440060045_R08C013	203440060045_R08C01	0.712905	Shelves & OpenSea	Group1
203441400015_R01C013	203441400015_R01C01	0.723995	Shelves & OpenSea	Group2
203441400013_R02C013	203441400013_R02C01	0.707275	Shelves & OpenSea	Group1
203440280079_R07C013	203440280079_R07C01	0.717596	Shelves & OpenSea	Group2
203441400013_R08C013	203441400013_R08C01	0.725002	Shelves & OpenSea	Group2
203440060059_R06C013	203440060059_R06C01	0.71297	Shelves & OpenSea	Group1
203441400037_R08C013	203441400037_R08C01	0.728526	Shelves & OpenSea	Group2
203440280014_R06C013	203440280014_R06C01	0.724547	Shelves & OpenSea	Group2
203430580043_R07C013	203430580043_R07C01	0.730856	Shelves & OpenSea	Group2
203441400022_R06C013	203441400022_R06C01	0.724513	Shelves & OpenSea	Group2
203441400015_R07C013	203441400015_R07C01	0.733417	Shelves & OpenSea	Group2
203440060043_R07C013	203440060043_R07C01	0.718739	Shelves & OpenSea	Group2
203440280079_R02C013	203440280079_R02C01	0.730607	Shelves & OpenSea	Group2
203440060059_R02C013	203440060059_R02C01	0.719758	Shelves & OpenSea	Group2
203430580043_R08C013	203430580043_R08C01	0.723962	Shelves & OpenSea	Group2
203441400026_R08C013	203441400026_R08C01	0.723109	Shelves & OpenSea	Group2
203441400037_R07C013	203441400037_R07C01	0.722878	Shelves & OpenSea	Group3
203440280079_R05C013	203440280079_R05C01	0.725035	Shelves & OpenSea	Group2
208166650071_R01C013	208166650071_R01C01	0.706062	Shelves & OpenSea	Group5
208166650071_R02C013	208166650071_R02C01	0.681151	Shelves & OpenSea	Group5
208166650071_R03C013	208166650071_R03C01	0.703272	Shelves & OpenSea	Group5
208166650071_R04C013	208166650071_R04C01	0.645887	Shelves & OpenSea	Group5
